# Supplementary material for: Diethyl 7,7′-di­chloro-4-oxo-4H-[1,4′-bi­quinoline]-3,3′-di­carboxyl­ate
Source: Acta Crystallogr Sect E Struct Rep Online. 2014 May 10;70(Pt 6):o655. doi: 10.1107/S1600536814010320 (PMC4051084; doi:10.1107/S1600536814010320)
Supplement: Supplementary file 1 [file e-70-0o655-sup1.cif]

##############################################################################
#                                                                            #
# This CIF contains the data in a paper accepted for publication in          #
# Acta Crystallographica Section E. It conforms to the requirements of       #
# Notes for Authors for Acta Crystallographica Section E, and has been       #
# peer reviewed under the auspices of the IUCr Commission on Journals.       #
#                                                                            #
# Full details of the Crystallographic Information File format               #
# are given in the paper "The Crystallographic Information File (CIF):       #
# a New Standard Archive File for Crystallography" by S. R. Hall, F. H.      #
# Allen and I. D. Brown [Acta Cryst. (1991), A47, 655-685].                  #
#                                                                            #
# The current version of the core CIF dictionary is obtainable from          #
# ftp://ftp.iucr.org/pub/cif_core.dic.                                       #
#                                                                            #
# Software is freely available for graphical display of the structure(s)     #
# in this CIF. For information consult the CIF software page                 #
# http://www.iucr.org/resources/cif/software.                                #
#                                                                            #
# This file may be used for bona fide research purposes within the           #
# scientific community so long as proper attribution is given to the journal # 
# article from which it was obtained.                                        #
#                                                                            #
##############################################################################
data_General
_audit_creation_method     'by CrystalStructure 4.0'
_journal_date_recd_electronic     2014-04-16
_journal_date_accepted     2014-05-06
_journal_name_full     'Acta Crystallographica, Section E'
_journal_year     2014
_journal_volume     70
_journal_issue      6
_journal_page_first     o655
_journal_page_last     o655
_journal_paper_category     QO
_journal_paper_doi     10.1107/S1600536814010320
_journal_coeditor_code     LD2125
_publ_contact_author_name     'Yoshinobu Ishikawa'
_publ_contact_author_address
;
School of Pharmaceutical Sciences
University of Shizuoka
52-1 Yada, Suruga-ku, Shizuoka 422-8526
Japan
;
_publ_contact_author_email     'ishi206@u-shizuoka-ken.ac.jp'
_publ_contact_author_fax     '+81-542645645'
_publ_contact_author_phone     '+81-542645645'
_publ_section_title
;
Diethyl 7,7'-dichloro-4-oxo-4<i>H</i>-[1,4'-biquinoline]-3,3'-dicarboxylate
;
loop_
    _publ_author_name
    _publ_author_footnote
    _publ_author_address
    'Ishikawa, Yoshinobu' .
;
School of Pharmaceutical Sciences
University of Shizuoka
52-1 Yada, Suruga-ku, Shizuoka 422-8526
Japan
;
    'Sugisawa, Yasuhiro' .
;
School of Pharmaceutical Sciences
University of Shizuoka
52-1 Yada, Suruga-ku, Shizuoka 422-8526
Japan
;
_publ_section_synopsis     .
data_I
_database_code_depnum_ccdc_archive 'CCDC 1001457'
_chemical_name_systematic
;
Diethyl 7,7'-dichloro-4-oxo-4<i>H</i>-[1,4'-biquinoline]-3,3'-dicarboxylate
;
_chemical_formula_moiety     'C24 H18 Cl2 N2 O5'
_chemical_formula_sum     'C24 H18 Cl2 N2 O5'
_chemical_formula_iupac     'C24 H18 Cl2 N2 O5'
_chemical_formula_weight     485.32
_chemical_melting_point     ?
_symmetry_cell_setting     triclinic
_symmetry_space_group_name_H-M     'P -1'
_symmetry_space_group_name_Hall     '-P 1'
loop_
    _symmetry_equiv_pos_site_id
    _symmetry_equiv_pos_as_xyz
    1 '+X,+Y,+Z'
    2 '-X,-Y,-Z'
_cell_length_a     7.631(4)
_cell_length_b     12.416(5)
_cell_length_c     12.461(5)
_cell_angle_alpha     107.99(3)
_cell_angle_beta     101.08(3)
_cell_angle_gamma     94.77(3)
_cell_volume     1089.0(8)
_cell_formula_units_Z     2
_cell_measurement_reflns_used     25
_cell_measurement_theta_min     15.34
_cell_measurement_theta_max     17.43
_cell_measurement_temperature     100
_exptl_crystal_description     plate
_exptl_crystal_colour     colorless
_exptl_crystal_size_max     0.350
_exptl_crystal_size_mid     0.250
_exptl_crystal_size_min     0.100
_exptl_crystal_density_diffrn     1.480
_exptl_crystal_density_meas     ?
_exptl_crystal_density_method     'not measured'
_exptl_crystal_F_000     500.00
_exptl_absorpt_coefficient_mu     0.338
_exptl_absorpt_correction_type     none
_diffrn_ambient_temperature     100
_diffrn_radiation_type     'Mo K\a'
_diffrn_radiation_wavelength     0.71069
_diffrn_measurement_device_type     'Rigaku AFC-7R'
_diffrn_measurement_method     \w-2\q
_diffrn_reflns_number     6003
_diffrn_reflns_av_R_equivalents     0.0594
_diffrn_reflns_theta_max     27.50
_diffrn_reflns_theta_full     27.50
_diffrn_measured_fraction_theta_max     0.999
_diffrn_measured_fraction_theta_full     0.999
_diffrn_reflns_limit_h_min     -9
_diffrn_reflns_limit_h_max     9
_diffrn_reflns_limit_k_min     -15
_diffrn_reflns_limit_k_max     16
_diffrn_reflns_limit_l_min     -16
_diffrn_reflns_limit_l_max     9
_diffrn_standards_number     3
_diffrn_standards_interval_count     150
_diffrn_standards_decay_%     1.683
_refine_special_details
;
Refinement was performed using all reflections. The weighted <i>R</i>-factor
(<i>wR</i>) and goodness of fit (<i>S</i>) are based on <i>F</i>^2^.
<i>R</i>-factor (gt) are based on <i>F</i>. The threshold expression of
<i>F</i>^2^ > 2.0 \s(<i>F</i>^2^) is used only for calculating <i>R</i>-factor
(gt).
;
_reflns_number_total     4994
_reflns_number_gt     4229
_reflns_threshold_expression     F^2^>2\s(F^2^)
_refine_ls_structure_factor_coef     Fsqd
_refine_ls_R_factor_gt     0.0599
_refine_ls_wR_factor_ref     0.1863
_refine_ls_goodness_of_fit_ref     1.104
_refine_ls_number_reflns     4994
_refine_ls_number_parameters     300
_refine_ls_number_restraints     0
_refine_ls_hydrogen_treatment     constr
_refine_ls_weighting_scheme     calc
_refine_ls_weighting_details
            'w = 1/[\s^2^(Fo^2^)+(0.1156P)^2^+1.0113P] where P=(Fo^2^+2Fc^2^)/3'
_atom_sites_solution_hydrogens     geom
_atom_sites_solution_primary     direct
_atom_sites_solution_secondary     difmap
_refine_ls_shift/su_max     0.000
_refine_diff_density_max     0.660
_refine_diff_density_min     -0.950
_refine_ls_extinction_method     none
_refine_ls_extinction_coef     ?
loop_
    _atom_type_symbol
    _atom_type_description
    _atom_type_scat_dispersion_real
    _atom_type_scat_dispersion_imag
    _atom_type_scat_source
    'C' 'C' 0.0033 0.0016
;
International Tables for Crystallography
(1992, Vol. C, Tables 4.2.6.8 and 6.1.1.4)
;
    'H' 'H' 0.0000 0.0000
;
International Tables for Crystallography
(1992, Vol. C, Table 6.1.1.4)
;
    'Cl' 'Cl' 0.1484 0.1585
;
International Tables for Crystallography
(1992, Vol. C, Tables 4.2.6.8 and 6.1.1.4)
;
    'N' 'N' 0.0061 0.0033
;
International Tables for Crystallography
(1992, Vol. C, Tables 4.2.6.8 and 6.1.1.4)
;
    'O' 'O' 0.0106 0.0060
;
International Tables for Crystallography
(1992, Vol. C, Tables 4.2.6.8 and 6.1.1.4)
;
_computing_data_collection
                  '<i>WinAFC Diffractometer Control Software</i> (Rigaku, 1999)'
_computing_cell_refinement
                  '<i>WinAFC Diffractometer Control Software</i> (Rigaku, 1999)'
_computing_data_reduction
                  '<i>WinAFC Diffractometer Control Software</i> (Rigaku, 1999)'
_computing_structure_solution     'SIR2008 (Burla <i>et al.</i>, 2007)'
_computing_structure_refinement     'SHELXL97 (Sheldrick, 2008)'
_computing_molecular_graphics     'CrystalStructure (Rigaku, 2010)'
_computing_publication_material     'CrystalStructure (Rigaku, 2010)'
loop_
    _atom_site_type_symbol
    _atom_site_label
    _atom_site_fract_x
    _atom_site_fract_y
    _atom_site_fract_z
    _atom_site_U_iso_or_equiv
    _atom_site_adp_type
    _atom_site_calc_flag
    _atom_site_refinement_flags
    _atom_site_occupancy
    _atom_site_symmetry_multiplicity
    _atom_site_disorder_assembly
    _atom_site_disorder_group
    Cl Cl1 0.73301(8) 0.03469(5) 0.79333(5) 0.02074(18) Uani d . 1.0 2 . .
    Cl Cl2 -0.29884(8) 0.05407(6) 0.46908(5) 0.02351(19) Uani d . 1.0 2 . .
    O O1 0.7561(3) 0.59358(16) 1.06621(15) 0.0228(4) Uani d . 1.0 2 . .
    O O2 0.4484(3) 0.72976(15) 0.83028(15) 0.0197(4) Uani d . 1.0 2 . .
    O O3 0.6483(3) 0.77390(15) 1.00077(15) 0.0198(4) Uani d . 1.0 2 . .
    O O4 0.7338(3) 0.44766(18) 0.47536(16) 0.0261(5) Uani d . 1.0 2 . .
    O O5 0.8082(3) 0.41909(16) 0.64744(15) 0.0182(4) Uani d . 1.0 2 . .
    N N1 0.5095(3) 0.39265(17) 0.73369(16) 0.0138(4) Uani d . 1.0 2 . .
    N N2 0.2732(3) 0.20828(18) 0.37892(17) 0.0174(5) Uani d . 1.0 2 . .
    C C1 0.5012(3) 0.5061(2) 0.7706(2) 0.0141(5) Uani d . 1.0 2 . .
    C C2 0.5822(3) 0.5797(2) 0.8794(2) 0.0145(5) Uani d . 1.0 2 . .
    C C3 0.6857(4) 0.5365(2) 0.9646(2) 0.0163(5) Uani d . 1.0 2 . .
    C C4 0.8031(4) 0.3633(3) 0.9917(2) 0.0198(5) Uani d . 1.0 2 . .
    C C5 0.8157(4) 0.2478(3) 0.9544(3) 0.0208(5) Uani d . 1.0 2 . .
    C C6 0.7215(4) 0.1800(2) 0.8429(2) 0.0175(5) Uani d . 1.0 2 . .
    C C7 0.6192(3) 0.2257(2) 0.7685(2) 0.0157(5) Uani d . 1.0 2 . .
    C C8 0.6992(3) 0.4127(2) 0.9191(2) 0.0154(5) Uani d . 1.0 2 . .
    C C9 0.6093(3) 0.3430(2) 0.80736(19) 0.0142(5) Uani d . 1.0 2 . .
    C C10 0.5507(4) 0.6999(2) 0.8995(2) 0.0152(5) Uani d . 1.0 2 . .
    C C11 0.6218(4) 0.8920(2) 1.0198(3) 0.0202(5) Uani d . 1.0 2 . .
    C C12 0.7347(4) 0.9628(3) 1.1383(3) 0.0272(6) Uani d . 1.0 2 . .
    C C13 0.4320(4) 0.2725(3) 0.4112(2) 0.0178(5) Uani d . 1.0 2 . .
    C C14 0.5195(4) 0.3360(2) 0.5282(2) 0.0157(5) Uani d . 1.0 2 . .
    C C15 0.4338(3) 0.32682(19) 0.61337(19) 0.0141(5) Uani d . 1.0 2 . .
    C C16 0.1675(4) 0.2425(3) 0.6666(2) 0.0179(5) Uani d . 1.0 2 . .
    C C17 -0.0004(4) 0.1789(3) 0.6309(3) 0.0193(5) Uani d . 1.0 2 . .
    C C18 -0.0794(4) 0.1281(3) 0.5107(3) 0.0190(5) Uani d . 1.0 2 . .
    C C19 0.0106(4) 0.1366(2) 0.4280(2) 0.0185(5) Uani d . 1.0 2 . .
    C C20 0.2636(4) 0.2570(2) 0.5836(2) 0.0158(5) Uani d . 1.0 2 . .
    C C21 0.1866(4) 0.2007(2) 0.4634(2) 0.0156(5) Uani d . 1.0 2 . .
    C C22 0.6974(4) 0.4081(2) 0.5471(2) 0.0171(5) Uani d . 1.0 2 . .
    C C23 0.9888(4) 0.4845(3) 0.6723(3) 0.0203(5) Uani d . 1.0 2 . .
    C C24 0.9854(4) 0.6121(3) 0.7135(3) 0.0259(6) Uani d . 1.0 2 . .
    H H1 0.4346 0.5369 0.7175 0.0170 Uiso calc R 1.0 2 . .
    H H2 0.8658 0.4101 1.0677 0.0238 Uiso calc R 1.0 2 . .
    H H3 0.8873 0.2151 1.0037 0.0250 Uiso calc R 1.0 2 . .
    H H4 0.5570 0.1784 0.6926 0.0188 Uiso calc R 1.0 2 . .
    H H5A 0.4926 0.8991 1.0160 0.0243 Uiso calc R 1.0 2 . .
    H H6B 0.6599 0.9189 0.9596 0.0243 Uiso calc R 1.0 2 . .
    H H7A 0.6963 0.9352 1.1971 0.0326 Uiso calc R 1.0 2 . .
    H H8B 0.7188 1.0433 1.1540 0.0326 Uiso calc R 1.0 2 . .
    H H9C 0.8623 0.9559 1.1408 0.0326 Uiso calc R 1.0 2 . .
    H H10 0.4926 0.2769 0.3525 0.0213 Uiso calc R 1.0 2 . .
    H H11 0.2205 0.2771 0.7470 0.0215 Uiso calc R 1.0 2 . .
    H H12 -0.0642 0.1687 0.6863 0.0232 Uiso calc R 1.0 2 . .
    H H13 -0.0441 0.1001 0.3480 0.0222 Uiso calc R 1.0 2 . .
    H H14A 1.0365 0.4633 0.6013 0.0244 Uiso calc R 1.0 2 . .
    H H15B 1.0710 0.4644 0.7325 0.0244 Uiso calc R 1.0 2 . .
    H H16A 1.1094 0.6531 0.7397 0.0310 Uiso calc R 1.0 2 . .
    H H17B 0.9245 0.6318 0.7779 0.0310 Uiso calc R 1.0 2 . .
    H H18C 0.9200 0.6340 0.6497 0.0310 Uiso calc R 1.0 2 . .
loop_
    _atom_site_aniso_label
    _atom_site_aniso_U_11
    _atom_site_aniso_U_22
    _atom_site_aniso_U_33
    _atom_site_aniso_U_12
    _atom_site_aniso_U_13
    _atom_site_aniso_U_23
    Cl1 0.0250(4) 0.0193(3) 0.0227(4) 0.0070(3) 0.0079(3) 0.0114(3)
    Cl2 0.0156(3) 0.0274(4) 0.0264(4) -0.0013(3) 0.0043(3) 0.0089(3)
    O1 0.0318(11) 0.0220(10) 0.0129(9) 0.0056(8) 0.0014(7) 0.0052(7)
    O2 0.0249(9) 0.0203(9) 0.0161(9) 0.0049(7) 0.0034(7) 0.0094(7)
    O3 0.0249(10) 0.0147(9) 0.0170(9) 0.0023(7) -0.0005(7) 0.0045(7)
    O4 0.0241(10) 0.0375(12) 0.0205(10) -0.0052(8) 0.0041(8) 0.0181(9)
    O5 0.0144(8) 0.0252(9) 0.0180(9) 0.0003(7) 0.0028(7) 0.0126(7)
    N1 0.0160(10) 0.0165(10) 0.0101(9) 0.0026(8) 0.0030(7) 0.0063(8)
    N2 0.0204(10) 0.0194(10) 0.0140(10) 0.0037(8) 0.0043(8) 0.0073(8)
    C1 0.0155(11) 0.0163(11) 0.0130(10) 0.0012(9) 0.0054(8) 0.0074(9)
    C2 0.0164(11) 0.0154(11) 0.0140(11) 0.0022(9) 0.0059(9) 0.0067(9)
    C3 0.0183(11) 0.0196(12) 0.0133(11) 0.0029(9) 0.0067(9) 0.0069(9)
    C4 0.0227(12) 0.0239(13) 0.0145(11) 0.0044(10) 0.0036(9) 0.0087(10)
    C5 0.0243(13) 0.0254(13) 0.0182(12) 0.0092(10) 0.0053(10) 0.0134(10)
    C6 0.0194(12) 0.0187(12) 0.0188(12) 0.0059(9) 0.0085(9) 0.0092(10)
    C7 0.0164(11) 0.0190(12) 0.0149(11) 0.0036(9) 0.0062(9) 0.0083(9)
    C8 0.0154(11) 0.0201(12) 0.0126(11) 0.0019(9) 0.0047(9) 0.0076(9)
    C9 0.0145(11) 0.0201(12) 0.0126(11) 0.0036(9) 0.0065(8) 0.0096(9)
    C10 0.0177(11) 0.0172(11) 0.0128(11) 0.0023(9) 0.0065(9) 0.0060(9)
    C11 0.0263(13) 0.0153(12) 0.0188(12) 0.0034(10) 0.0033(10) 0.0065(9)
    C12 0.0307(15) 0.0186(13) 0.0255(14) 0.0033(11) -0.0024(11) 0.0032(11)
    C13 0.0185(12) 0.0234(12) 0.0157(11) 0.0038(9) 0.0064(9) 0.0108(10)
    C14 0.0170(11) 0.0180(11) 0.0153(11) 0.0039(9) 0.0040(9) 0.0094(9)
    C15 0.0166(11) 0.0151(11) 0.0126(11) 0.0044(9) 0.0024(8) 0.0074(9)
    C16 0.0194(12) 0.0224(12) 0.0156(11) 0.0042(9) 0.0049(9) 0.0106(10)
    C17 0.0191(12) 0.0249(13) 0.0190(12) 0.0058(10) 0.0085(9) 0.0114(10)
    C18 0.0134(11) 0.0220(12) 0.0233(13) 0.0011(9) 0.0032(9) 0.0108(10)
    C19 0.0182(12) 0.0211(12) 0.0170(12) 0.0028(9) 0.0023(9) 0.0085(10)
    C20 0.0174(11) 0.0193(12) 0.0143(11) 0.0052(9) 0.0043(9) 0.0098(9)
    C21 0.0162(11) 0.0167(11) 0.0154(11) 0.0023(9) 0.0016(9) 0.0086(9)
    C22 0.0177(11) 0.0199(12) 0.0157(11) 0.0019(9) 0.0055(9) 0.0078(9)
    C23 0.0128(11) 0.0272(13) 0.0233(13) 0.0010(9) 0.0032(9) 0.0126(11)
    C24 0.0223(13) 0.0239(14) 0.0322(15) 0.0027(10) 0.0006(11) 0.0141(12)
_geom_special_details     .
loop_
    _geom_bond_atom_site_label_1
    _geom_bond_atom_site_label_2
    _geom_bond_site_symmetry_1
    _geom_bond_site_symmetry_2
    _geom_bond_distance
    _geom_bond_publ_flag
    Cl1 C6 . . 1.733(3) no
    Cl2 C18 . . 1.742(3) no
    O1 C3 . . 1.231(3) no
    O2 C10 . . 1.216(4) no
    O3 C10 . . 1.341(3) no
    O3 C11 . . 1.450(4) no
    O4 C22 . . 1.209(4) no
    O5 C22 . . 1.329(3) no
    O5 C23 . . 1.466(3) no
    N1 C1 . . 1.351(4) no
    N1 C9 . . 1.400(4) no
    N1 C15 . . 1.443(3) no
    N2 C13 . . 1.311(4) no
    N2 C21 . . 1.368(4) no
    C1 C2 . . 1.369(3) no
    C2 C3 . . 1.462(4) no
    C2 C10 . . 1.483(4) no
    C3 C8 . . 1.484(4) no
    C4 C5 . . 1.383(4) no
    C4 C8 . . 1.404(4) no
    C5 C6 . . 1.396(4) no
    C6 C7 . . 1.382(4) no
    C7 C9 . . 1.400(4) no
    C8 C9 . . 1.396(3) no
    C11 C12 . . 1.510(4) no
    C13 C14 . . 1.421(3) no
    C14 C15 . . 1.377(4) no
    C14 C22 . . 1.498(4) no
    C15 C20 . . 1.416(4) no
    C16 C17 . . 1.364(4) no
    C16 C20 . . 1.423(4) no
    C17 C18 . . 1.418(4) no
    C18 C19 . . 1.368(5) no
    C19 C21 . . 1.418(4) no
    C20 C21 . . 1.422(3) no
    C23 C24 . . 1.511(4) no
    C1 H1 . . 0.950 no
    C4 H2 . . 0.950 no
    C5 H3 . . 0.950 no
    C7 H4 . . 0.950 no
    C11 H5A . . 0.990 no
    C11 H6B . . 0.990 no
    C12 H7A . . 0.980 no
    C12 H8B . . 0.980 no
    C12 H9C . . 0.980 no
    C13 H10 . . 0.950 no
    C16 H11 . . 0.950 no
    C17 H12 . . 0.950 no
    C19 H13 . . 0.950 no
    C23 H14A . . 0.990 no
    C23 H15B . . 0.990 no
    C24 H16A . . 0.980 no
    C24 H17B . . 0.980 no
    C24 H18C . . 0.980 no
loop_
    _geom_contact_atom_site_label_1
    _geom_contact_atom_site_label_2
    _geom_contact_distance
    _geom_contact_site_symmetry_1
    _geom_contact_site_symmetry_2
    _geom_contact_publ_flag
    O1 O3 2.744(3) . . no
    O1 C1 3.599(4) . . no
    O1 C4 2.797(4) . . no
    O1 C10 3.050(4) . . no
    O2 C1 2.730(4) . . no
    O2 C11 2.608(3) . . no
    O3 C1 3.576(3) . . no
    O3 C3 2.889(4) . . no
    O4 C13 2.839(4) . . no
    O4 C23 2.710(4) . . no
    O4 C24 3.174(4) . . no
    O5 N1 2.737(3) . . no
    O5 C1 3.129(4) . . no
    O5 C7 3.552(4) . . no
    O5 C9 3.042(4) . . no
    O5 C13 3.577(4) . . no
    O5 C15 2.888(4) . . no
    N1 C3 2.866(3) . . no
    N1 C16 2.894(4) . . no
    N1 C22 3.002(4) . . no
    N2 C15 2.806(3) . . no
    C1 C8 2.756(4) . . no
    C1 C14 3.143(4) . . no
    C1 C20 3.358(4) . . no
    C1 C22 3.360(4) . . no
    C2 C9 2.833(4) . . no
    C4 C7 2.791(4) . . no
    C5 C9 2.788(4) . . no
    C6 C8 2.780(4) . . no
    C7 C15 2.839(4) . . no
    C7 C16 3.484(4) . . no
    C7 C20 3.339(4) . . no
    C9 C14 3.386(4) . . no
    C9 C16 3.417(4) . . no
    C9 C20 3.277(4) . . no
    C13 C19 3.578(4) . . no
    C13 C20 2.752(5) . . no
    C14 C21 2.755(4) . . no
    C16 C19 2.821(4) . . no
    C17 C21 2.809(5) . . no
    C18 C20 2.780(4) . . no
    C22 C24 3.102(4) . . no
    Cl1 N2 3.106(3) . 2_656 no
    Cl2 Cl2 3.5616(17) . 2_456 no
    O1 N1 3.477(4) . 2_667 no
    O1 C1 3.494(4) . 2_667 no
    O1 C2 3.521(4) . 2_667 no
    O1 C3 3.512(4) . 2_667 no
    O1 C8 3.509(4) . 2_667 no
    O1 C9 3.487(4) . 2_667 no
    O1 C16 3.231(3) . 2_667 no
    O2 C4 3.577(4) . 2_667 no
    O2 C13 3.301(4) . 2_666 no
    O2 C24 3.548(4) . 1_455 no
    O4 C1 3.476(4) . 2_666 no
    O4 C14 3.443(4) . 2_666 no
    O4 C15 3.558(4) . 2_666 no
    O4 C23 3.276(4) . 2_766 no
    O4 C24 3.436(4) . 2_766 no
    O5 C17 3.395(4) . 1_655 no
    N1 O1 3.477(4) . 2_667 no
    N2 Cl1 3.106(3) . 2_656 no
    N2 C24 3.412(4) . 2_666 no
    C1 O1 3.494(4) . 2_667 no
    C1 O4 3.476(4) . 2_666 no
    C2 O1 3.521(4) . 2_667 no
    C2 C3 3.578(5) . 2_667 no
    C2 C8 3.589(4) . 2_667 no
    C3 O1 3.512(4) . 2_667 no
    C3 C2 3.578(5) . 2_667 no
    C3 C3 3.264(4) . 2_667 no
    C3 C8 3.535(4) . 2_667 no
    C4 O2 3.577(4) . 2_667 no
    C4 C10 3.384(5) . 2_667 no
    C6 C11 3.587(5) . 2_667 no
    C8 O1 3.509(4) . 2_667 no
    C8 C2 3.589(4) . 2_667 no
    C8 C3 3.535(4) . 2_667 no
    C9 O1 3.487(4) . 2_667 no
    C10 C4 3.384(5) . 2_667 no
    C11 C6 3.587(5) . 2_667 no
    C11 C11 3.490(5) . 2_677 no
    C13 O2 3.301(4) . 2_666 no
    C14 O4 3.443(4) . 2_666 no
    C15 O4 3.558(4) . 2_666 no
    C16 O1 3.231(3) . 2_667 no
    C16 C23 3.388(5) . 1_455 no
    C17 O5 3.395(4) . 1_455 no
    C18 C18 3.450(4) . 2_556 no
    C23 O4 3.276(4) . 2_766 no
    C23 C16 3.388(5) . 1_655 no
    C24 O2 3.548(4) . 1_655 no
    C24 O4 3.436(4) . 2_766 no
    C24 N2 3.412(4) . 2_666 no
    Cl1 H3 2.8323 . . no
    Cl1 H4 2.7746 . . no
    Cl2 H12 2.8089 . . no
    Cl2 H13 2.8031 . . no
    O1 H2 2.4958 . . no
    O2 H1 2.3541 . . no
    O2 H5A 2.5424 . . no
    O2 H6B 2.5978 . . no
    O3 H7A 2.5759 . . no
    O3 H8B 3.2380 . . no
    O3 H9C 2.5830 . . no
    O4 H10 2.5478 . . no
    O4 H14A 2.4861 . . no
    O4 H18C 2.6932 . . no
    O5 H1 3.4480 . . no
    O5 H16A 3.2950 . . no
    O5 H17B 2.6098 . . no
    O5 H18C 2.7231 . . no
    N1 H4 2.6190 . . no
    N1 H11 2.5903 . . no
    N2 H13 2.5685 . . no
    C1 H11 3.3147 . . no
    C1 H17B 3.4411 . . no
    C2 H17B 3.2151 . . no
    C3 H1 3.3018 . . no
    C3 H2 2.6316 . . no
    C5 H4 3.2843 . . no
    C6 H2 3.2504 . . no
    C7 H3 3.2817 . . no
    C7 H11 3.1390 . . no
    C8 H3 3.2855 . . no
    C8 H4 3.2917 . . no
    C9 H1 3.2331 . . no
    C9 H2 3.2661 . . no
    C9 H11 2.8974 . . no
    C10 H1 2.4741 . . no
    C10 H5A 2.5743 . . no
    C10 H6B 2.6022 . . no
    C10 H17B 3.5241 . . no
    C14 H1 3.0701 . . no
    C14 H4 3.2328 . . no
    C15 H1 2.5282 . . no
    C15 H4 2.5115 . . no
    C15 H10 3.2423 . . no
    C15 H11 2.7043 . . no
    C16 H4 3.1231 . . no
    C17 H13 3.2952 . . no
    C18 H11 3.2670 . . no
    C19 H12 3.2857 . . no
    C20 H1 3.3755 . . no
    C20 H4 2.7971 . . no
    C20 H12 3.2767 . . no
    C20 H13 3.3143 . . no
    C21 H10 3.1520 . . no
    C21 H11 3.3155 . . no
    C22 H1 3.3402 . . no
    C22 H10 2.5803 . . no
    C22 H14A 2.5239 . . no
    C22 H15B 3.1771 . . no
    C22 H17B 3.3676 . . no
    C22 H18C 2.9232 . . no
    H2 H3 2.3340 . . no
    H4 H11 3.0391 . . no
    H5A H7A 2.3705 . . no
    H5A H8B 2.3637 . . no
    H5A H9C 2.8598 . . no
    H6B H7A 2.8598 . . no
    H6B H8B 2.3689 . . no
    H6B H9C 2.3653 . . no
    H11 H12 2.3146 . . no
    H14A H16A 2.3955 . . no
    H14A H17B 2.8510 . . no
    H14A H18C 2.3186 . . no
    H15B H16A 2.3082 . . no
    H15B H17B 2.4072 . . no
    H15B H18C 2.8493 . . no
    Cl1 H5A 3.1443 . 2_667 no
    Cl1 H6B 2.9705 . 1_545 no
    Cl1 H7A 3.3484 . 2_667 no
    Cl1 H9C 3.0218 . 2_767 no
    Cl1 H12 2.9460 . 1_655 no
    Cl1 H13 3.4612 . 2_656 no
    Cl2 H4 3.1862 . 1_455 no
    Cl2 H4 3.1952 . 2_556 no
    Cl2 H7A 3.2436 . 1_444 no
    O1 H2 3.5966 . 2_767 no
    O1 H11 2.3474 . 2_667 no
    O1 H15B 2.9240 . 2_767 no
    O2 H2 3.4958 . 2_667 no
    O2 H3 3.5724 . 2_667 no
    O2 H8B 3.1553 . 2_677 no
    O2 H10 2.3840 . 2_666 no
    O2 H16A 2.5834 . 1_455 no
    O3 H3 3.5471 . 2_767 no
    O3 H11 3.3776 . 2_667 no
    O4 H1 2.5687 . 2_666 no
    O4 H14A 2.4859 . 2_766 no
    O4 H16A 3.0967 . 2_766 no
    O4 H18C 3.3897 . 2_766 no
    O5 H12 3.4785 . 1_655 no
    N1 H15B 3.5315 . 1_455 no
    N2 H17B 3.4348 . 2_666 no
    N2 H18C 2.6158 . 2_666 no
    C1 H10 3.4894 . 2_666 no
    C1 H15B 3.1990 . 1_455 no
    C3 H2 3.5544 . 2_767 no
    C3 H11 3.5186 . 2_667 no
    C4 H15B 3.3403 . 2_767 no
    C4 H16A 3.3578 . 2_767 no
    C4 H17B 3.1853 . 2_767 no
    C5 H5A 3.0056 . 2_667 no
    C5 H12 3.5018 . 1_655 no
    C5 H16A 3.5386 . 2_767 no
    C5 H17B 3.3435 . 2_767 no
    C6 H5A 2.9375 . 2_667 no
    C6 H7A 3.2632 . 2_667 no
    C6 H12 2.7567 . 1_655 no
    C7 H7A 3.1775 . 2_667 no
    C7 H12 2.8588 . 1_655 no
    C10 H2 3.5006 . 2_667 no
    C10 H10 3.1987 . 2_666 no
    C10 H16A 3.4673 . 1_455 no
    C11 H5A 2.9378 . 2_677 no
    C11 H6B 3.2975 . 2_677 no
    C11 H8B 3.3685 . 2_677 no
    C12 H5A 3.3011 . 2_677 no
    C12 H13 2.7669 . 1_666 no
    C13 H1 3.4318 . 2_666 no
    C13 H18C 3.0680 . 2_666 no
    C15 H14A 3.5947 . 1_455 no
    C16 H7A 3.2940 . 2_667 no
    C16 H14A 3.2712 . 1_455 no
    C16 H15B 2.8250 . 1_455 no
    C17 H7A 3.5354 . 2_667 no
    C17 H13 3.5923 . 2_556 no
    C17 H15B 3.3327 . 1_455 no
    C19 H7A 3.4912 . 1_444 no
    C19 H8B 3.4869 . 1_444 no
    C19 H9C 3.4902 . 1_444 no
    C19 H18C 3.3135 . 2_666 no
    C20 H14A 3.1857 . 1_455 no
    C20 H15B 3.3105 . 1_455 no
    C21 H14A 3.5795 . 1_455 no
    C21 H18C 2.9127 . 2_666 no
    C22 H1 3.5465 . 2_666 no
    C22 H14A 3.5804 . 2_766 no
    C23 H1 3.3137 . 1_655 no
    C23 H2 3.0336 . 2_767 no
    C23 H11 3.4964 . 1_655 no
    C24 H2 2.8503 . 2_767 no
    C24 H3 3.4109 . 2_767 no
    H1 O4 2.5687 . 2_666 no
    H1 C13 3.4318 . 2_666 no
    H1 C22 3.5465 . 2_666 no
    H1 C23 3.3137 . 1_455 no
    H1 H10 2.7626 . 2_666 no
    H1 H14A 3.0313 . 1_455 no
    H1 H15B 2.9039 . 1_455 no
    H1 H16A 2.9874 . 1_455 no
    H2 O1 3.5966 . 2_767 no
    H2 O2 3.4958 . 2_667 no
    H2 C3 3.5544 . 2_767 no
    H2 C10 3.5006 . 2_667 no
    H2 C23 3.0336 . 2_767 no
    H2 C24 2.8503 . 2_767 no
    H2 H15B 2.4244 . 2_767 no
    H2 H16A 2.7246 . 2_767 no
    H2 H17B 2.4712 . 2_767 no
    H3 O2 3.5724 . 2_667 no
    H3 O3 3.5471 . 2_767 no
    H3 C24 3.4109 . 2_767 no
    H3 H5A 3.0498 . 2_667 no
    H3 H8B 3.5569 . 1_545 no
    H3 H9C 3.3216 . 2_767 no
    H3 H16A 3.1037 . 2_767 no
    H3 H17B 2.8161 . 2_767 no
    H4 Cl2 3.1862 . 1_655 no
    H4 Cl2 3.1952 . 2_556 no
    H4 H7A 3.0634 . 2_667 no
    H4 H12 2.9178 . 1_655 no
    H5A Cl1 3.1443 . 2_667 no
    H5A C5 3.0056 . 2_667 no
    H5A C6 2.9375 . 2_667 no
    H5A C11 2.9378 . 2_677 no
    H5A C12 3.3011 . 2_677 no
    H5A H3 3.0498 . 2_667 no
    H5A H5A 2.6538 . 2_677 no
    H5A H6B 2.5893 . 2_677 no
    H5A H8B 2.7235 . 2_677 no
    H6B Cl1 2.9705 . 1_565 no
    H6B C11 3.2975 . 2_677 no
    H6B H5A 2.5893 . 2_677 no
    H6B H6B 3.3956 . 2_677 no
    H6B H8B 3.1042 . 2_677 no
    H7A Cl1 3.3484 . 2_667 no
    H7A Cl2 3.2436 . 1_666 no
    H7A C6 3.2632 . 2_667 no
    H7A C7 3.1775 . 2_667 no
    H7A C16 3.2940 . 2_667 no
    H7A C17 3.5354 . 2_667 no
    H7A C19 3.4912 . 1_666 no
    H7A H4 3.0634 . 2_667 no
    H7A H11 3.0133 . 2_667 no
    H7A H12 3.4423 . 2_667 no
    H7A H13 2.6772 . 1_666 no
    H8B O2 3.1553 . 2_677 no
    H8B C11 3.3685 . 2_677 no
    H8B C19 3.4869 . 1_666 no
    H8B H3 3.5569 . 1_565 no
    H8B H5A 2.7235 . 2_677 no
    H8B H6B 3.1042 . 2_677 no
    H8B H13 2.5821 . 1_666 no
    H9C Cl1 3.0218 . 2_767 no
    H9C C19 3.4902 . 1_666 no
    H9C H3 3.3216 . 2_767 no
    H9C H12 3.2541 . 2_667 no
    H9C H13 2.5698 . 1_666 no
    H10 O2 2.3840 . 2_666 no
    H10 C1 3.4894 . 2_666 no
    H10 C10 3.1987 . 2_666 no
    H10 H1 2.7626 . 2_666 no
    H10 H16A 3.5807 . 2_766 no
    H10 H18C 3.4202 . 2_666 no
    H11 O1 2.3474 . 2_667 no
    H11 O3 3.3776 . 2_667 no
    H11 C3 3.5186 . 2_667 no
    H11 C23 3.4964 . 1_455 no
    H11 H7A 3.0133 . 2_667 no
    H11 H14A 3.5728 . 1_455 no
    H11 H15B 2.7129 . 1_455 no
    H12 Cl1 2.9460 . 1_455 no
    H12 O5 3.4785 . 1_455 no
    H12 C5 3.5018 . 1_455 no
    H12 C6 2.7567 . 1_455 no
    H12 C7 2.8588 . 1_455 no
    H12 H4 2.9178 . 1_455 no
    H12 H7A 3.4423 . 2_667 no
    H12 H9C 3.2541 . 2_667 no
    H12 H13 3.4222 . 2_556 no
    H12 H15B 3.5653 . 1_455 no
    H13 Cl1 3.4612 . 2_656 no
    H13 C12 2.7669 . 1_444 no
    H13 C17 3.5923 . 2_556 no
    H13 H7A 2.6772 . 1_444 no
    H13 H8B 2.5821 . 1_444 no
    H13 H9C 2.5698 . 1_444 no
    H13 H12 3.4222 . 2_556 no
    H13 H16A 3.5989 . 2_666 no
    H13 H18C 3.3482 . 2_666 no
    H14A O4 2.4859 . 2_766 no
    H14A C15 3.5947 . 1_655 no
    H14A C16 3.2712 . 1_655 no
    H14A C20 3.1857 . 1_655 no
    H14A C21 3.5795 . 1_655 no
    H14A C22 3.5804 . 2_766 no
    H14A H1 3.0313 . 1_655 no
    H14A H11 3.5728 . 1_655 no
    H14A H14A 2.9112 . 2_766 no
    H14A H18C 3.0792 . 2_766 no
    H15B O1 2.9240 . 2_767 no
    H15B N1 3.5315 . 1_655 no
    H15B C1 3.1990 . 1_655 no
    H15B C4 3.3403 . 2_767 no
    H15B C16 2.8250 . 1_655 no
    H15B C17 3.3327 . 1_655 no
    H15B C20 3.3105 . 1_655 no
    H15B H1 2.9039 . 1_655 no
    H15B H2 2.4244 . 2_767 no
    H15B H11 2.7129 . 1_655 no
    H15B H12 3.5653 . 1_655 no
    H16A O2 2.5834 . 1_655 no
    H16A O4 3.0967 . 2_766 no
    H16A C4 3.3578 . 2_767 no
    H16A C5 3.5386 . 2_767 no
    H16A C10 3.4673 . 1_655 no
    H16A H1 2.9874 . 1_655 no
    H16A H2 2.7246 . 2_767 no
    H16A H3 3.1037 . 2_767 no
    H16A H10 3.5807 . 2_766 no
    H16A H13 3.5989 . 2_666 no
    H17B N2 3.4348 . 2_666 no
    H17B C4 3.1853 . 2_767 no
    H17B C5 3.3435 . 2_767 no
    H17B H2 2.4712 . 2_767 no
    H17B H3 2.8161 . 2_767 no
    H18C O4 3.3897 . 2_766 no
    H18C N2 2.6158 . 2_666 no
    H18C C13 3.0680 . 2_666 no
    H18C C19 3.3135 . 2_666 no
    H18C C21 2.9127 . 2_666 no
    H18C H10 3.4202 . 2_666 no
    H18C H13 3.3482 . 2_666 no
    H18C H14A 3.0792 . 2_766 no
loop_
    _geom_angle_atom_site_label_1
    _geom_angle_atom_site_label_2
    _geom_angle_atom_site_label_3
    _geom_angle_site_symmetry_1
    _geom_angle_site_symmetry_2
    _geom_angle_site_symmetry_3
    _geom_angle
    _geom_angle_publ_flag
    C10 O3 C11 . . . 114.2(2) no
    C22 O5 C23 . . . 116.9(3) no
    C1 N1 C9 . . . 120.29(18) no
    C1 N1 C15 . . . 118.8(3) no
    C9 N1 C15 . . . 120.4(2) no
    C13 N2 C21 . . . 117.9(2) no
    N1 C1 C2 . . . 124.4(3) no
    C1 C2 C3 . . . 119.9(3) no
    C1 C2 C10 . . . 114.2(3) no
    C3 C2 C10 . . . 125.88(19) no
    O1 C3 C2 . . . 125.3(3) no
    O1 C3 C8 . . . 120.6(3) no
    C2 C3 C8 . . . 114.06(19) no
    C5 C4 C8 . . . 121.1(2) no
    C4 C5 C6 . . . 118.8(3) no
    Cl1 C6 C5 . . . 120.1(3) no
    Cl1 C6 C7 . . . 118.02(17) no
    C5 C6 C7 . . . 121.9(3) no
    C6 C7 C9 . . . 118.6(2) no
    C3 C8 C4 . . . 118.94(19) no
    C3 C8 C9 . . . 122.3(3) no
    C4 C8 C9 . . . 118.7(3) no
    N1 C9 C7 . . . 120.18(19) no
    N1 C9 C8 . . . 118.8(3) no
    C7 C9 C8 . . . 121.0(3) no
    O2 C10 O3 . . . 122.7(3) no
    O2 C10 C2 . . . 123.53(19) no
    O3 C10 C2 . . . 113.8(3) no
    O3 C11 C12 . . . 107.5(3) no
    N2 C13 C14 . . . 124.4(3) no
    C13 C14 C15 . . . 117.7(3) no
    C13 C14 C22 . . . 116.4(3) no
    C15 C14 C22 . . . 125.9(2) no
    N1 C15 C14 . . . 121.1(2) no
    N1 C15 C20 . . . 118.5(3) no
    C14 C15 C20 . . . 120.3(2) no
    C17 C16 C20 . . . 120.1(3) no
    C16 C17 C18 . . . 119.7(3) no
    Cl2 C18 C17 . . . 118.1(3) no
    Cl2 C18 C19 . . . 119.79(18) no
    C17 C18 C19 . . . 122.1(3) no
    C18 C19 C21 . . . 119.0(2) no
    C15 C20 C16 . . . 123.6(2) no
    C15 C20 C21 . . . 116.9(3) no
    C16 C20 C21 . . . 119.5(2) no
    N2 C21 C19 . . . 117.8(2) no
    N2 C21 C20 . . . 122.8(2) no
    C19 C21 C20 . . . 119.4(3) no
    O4 C22 O5 . . . 125.3(3) no
    O4 C22 C14 . . . 122.1(3) no
    O5 C22 C14 . . . 112.7(3) no
    O5 C23 C24 . . . 111.6(3) no
    N1 C1 H1 . . . 117.786 no
    C2 C1 H1 . . . 117.790 no
    C5 C4 H2 . . . 119.465 no
    C8 C4 H2 . . . 119.451 no
    C4 C5 H3 . . . 120.608 no
    C6 C5 H3 . . . 120.608 no
    C6 C7 H4 . . . 120.721 no
    C9 C7 H4 . . . 120.707 no
    O3 C11 H5A . . . 110.202 no
    O3 C11 H6B . . . 110.200 no
    C12 C11 H5A . . . 110.211 no
    C12 C11 H6B . . . 110.205 no
    H5A C11 H6B . . . 108.490 no
    C11 C12 H7A . . . 109.471 no
    C11 C12 H8B . . . 109.470 no
    C11 C12 H9C . . . 109.479 no
    H7A C12 H8B . . . 109.465 no
    H7A C12 H9C . . . 109.468 no
    H8B C12 H9C . . . 109.475 no
    N2 C13 H10 . . . 117.798 no
    C14 C13 H10 . . . 117.799 no
    C17 C16 H11 . . . 119.933 no
    C20 C16 H11 . . . 119.934 no
    C16 C17 H12 . . . 120.148 no
    C18 C17 H12 . . . 120.160 no
    C18 C19 H13 . . . 120.507 no
    C21 C19 H13 . . . 120.503 no
    O5 C23 H14A . . . 109.305 no
    O5 C23 H15B . . . 109.313 no
    C24 C23 H14A . . . 109.316 no
    C24 C23 H15B . . . 109.312 no
    H14A C23 H15B . . . 107.959 no
    C23 C24 H16A . . . 109.468 no
    C23 C24 H17B . . . 109.468 no
    C23 C24 H18C . . . 109.468 no
    H16A C24 H17B . . . 109.471 no
    H16A C24 H18C . . . 109.475 no
    H17B C24 H18C . . . 109.478 no
loop_
    _geom_torsion_atom_site_label_1
    _geom_torsion_atom_site_label_2
    _geom_torsion_atom_site_label_3
    _geom_torsion_atom_site_label_4
    _geom_torsion_site_symmetry_1
    _geom_torsion_site_symmetry_2
    _geom_torsion_site_symmetry_3
    _geom_torsion_site_symmetry_4
    _geom_torsion
    _geom_torsion_publ_flag
    C10 O3 C11 C12 . . . . 177.9(2) no
    C10 O3 C11 H5A . . . . 57.8 no
    C10 O3 C11 H6B . . . . -61.9 no
    C11 O3 C10 O2 . . . . -0.4(4) no
    C11 O3 C10 C2 . . . . 178.5(2) no
    C22 O5 C23 C24 . . . . 79.0(3) no
    C22 O5 C23 H14A . . . . -42.1 no
    C22 O5 C23 H15B . . . . -160.0 no
    C23 O5 C22 O4 . . . . -0.1(4) no
    C23 O5 C22 C14 . . . . 177.69(18) no
    C1 N1 C9 C7 . . . . -179.3(2) no
    C1 N1 C9 C8 . . . . 0.1(4) no
    C9 N1 C1 C2 . . . . -1.5(4) no
    C9 N1 C1 H1 . . . . 178.5 no
    C1 N1 C15 C14 . . . . 73.6(3) no
    C1 N1 C15 C20 . . . . -102.8(3) no
    C15 N1 C1 C2 . . . . -173.7(2) no
    C15 N1 C1 H1 . . . . 6.3 no
    C9 N1 C15 C14 . . . . -98.5(3) no
    C9 N1 C15 C20 . . . . 85.0(3) no
    C15 N1 C9 C7 . . . . -7.3(4) no
    C15 N1 C9 C8 . . . . 172.1(2) no
    C13 N2 C21 C19 . . . . 176.4(3) no
    C13 N2 C21 C20 . . . . -1.5(4) no
    C21 N2 C13 C14 . . . . -0.8(4) no
    C21 N2 C13 H10 . . . . 179.2 no
    N1 C1 C2 C3 . . . . -0.2(4) no
    N1 C1 C2 C10 . . . . -179.0(2) no
    H1 C1 C2 C3 . . . . 179.8 no
    H1 C1 C2 C10 . . . . 1.0 no
    C1 C2 C3 O1 . . . . -176.1(3) no
    C1 C2 C3 C8 . . . . 3.0(4) no
    C1 C2 C10 O2 . . . . 6.7(4) no
    C1 C2 C10 O3 . . . . -172.1(2) no
    C3 C2 C10 O2 . . . . -172.0(3) no
    C3 C2 C10 O3 . . . . 9.1(4) no
    C10 C2 C3 O1 . . . . 2.5(5) no
    C10 C2 C3 C8 . . . . -178.3(3) no
    O1 C3 C8 C4 . . . . -4.0(4) no
    O1 C3 C8 C9 . . . . 174.8(3) no
    C2 C3 C8 C4 . . . . 176.8(2) no
    C2 C3 C8 C9 . . . . -4.5(4) no
    C5 C4 C8 C3 . . . . 178.2(3) no
    C5 C4 C8 C9 . . . . -0.6(4) no
    C8 C4 C5 C6 . . . . -0.6(5) no
    C8 C4 C5 H3 . . . . 179.4 no
    H2 C4 C5 C6 . . . . 179.4 no
    H2 C4 C5 H3 . . . . -0.6 no
    H2 C4 C8 C3 . . . . -1.8 no
    H2 C4 C8 C9 . . . . 179.4 no
    C4 C5 C6 Cl1 . . . . -179.6(3) no
    C4 C5 C6 C7 . . . . 1.3(5) no
    H3 C5 C6 Cl1 . . . . 0.3 no
    H3 C5 C6 C7 . . . . -178.7 no
    Cl1 C6 C7 C9 . . . . -179.81(17) no
    Cl1 C6 C7 H4 . . . . 0.2 no
    C5 C6 C7 C9 . . . . -0.7(4) no
    C5 C6 C7 H4 . . . . 179.3 no
    C6 C7 C9 N1 . . . . 178.9(3) no
    C6 C7 C9 C8 . . . . -0.5(4) no
    H4 C7 C9 N1 . . . . -1.1 no
    H4 C7 C9 C8 . . . . 179.5 no
    C3 C8 C9 N1 . . . . 3.0(4) no
    C3 C8 C9 C7 . . . . -177.6(3) no
    C4 C8 C9 N1 . . . . -178.3(3) no
    C4 C8 C9 C7 . . . . 1.1(4) no
    O3 C11 C12 H7A . . . . -59.5 no
    O3 C11 C12 H8B . . . . -179.5 no
    O3 C11 C12 H9C . . . . 60.5 no
    H5A C11 C12 H7A . . . . 60.6 no
    H5A C11 C12 H8B . . . . -59.4 no
    H5A C11 C12 H9C . . . . -179.4 no
    H6B C11 C12 H7A . . . . -179.7 no
    H6B C11 C12 H8B . . . . 60.3 no
    H6B C11 C12 H9C . . . . -59.7 no
    N2 C13 C14 C15 . . . . 1.9(4) no
    N2 C13 C14 C22 . . . . -177.6(3) no
    H10 C13 C14 C15 . . . . -178.1 no
    H10 C13 C14 C22 . . . . 2.4 no
    C13 C14 C15 N1 . . . . -177.0(2) no
    C13 C14 C15 C20 . . . . -0.7(4) no
    C13 C14 C22 O4 . . . . 28.4(4) no
    C13 C14 C22 O5 . . . . -149.5(3) no
    C15 C14 C22 O4 . . . . -151.1(3) no
    C15 C14 C22 O5 . . . . 31.0(4) no
    C22 C14 C15 N1 . . . . 2.5(4) no
    C22 C14 C15 C20 . . . . 178.8(3) no
    N1 C15 C20 C16 . . . . -4.0(4) no
    N1 C15 C20 C21 . . . . 175.0(2) no
    C14 C15 C20 C16 . . . . 179.5(3) no
    C14 C15 C20 C21 . . . . -1.4(4) no
    C17 C16 C20 C15 . . . . 176.3(3) no
    C17 C16 C20 C21 . . . . -2.7(4) no
    C20 C16 C17 C18 . . . . -0.5(4) no
    C20 C16 C17 H12 . . . . 179.5 no
    H11 C16 C17 C18 . . . . 179.5 no
    H11 C16 C17 H12 . . . . -0.5 no
    H11 C16 C20 C15 . . . . -3.7 no
    H11 C16 C20 C21 . . . . 177.3 no
    C16 C17 C18 Cl2 . . . . -176.6(3) no
    C16 C17 C18 C19 . . . . 2.8(5) no
    H12 C17 C18 Cl2 . . . . 3.4 no
    H12 C17 C18 C19 . . . . -177.2 no
    Cl2 C18 C19 C21 . . . . 177.74(17) no
    Cl2 C18 C19 H13 . . . . -2.3 no
    C17 C18 C19 C21 . . . . -1.7(4) no
    C17 C18 C19 H13 . . . . 178.3 no
    C18 C19 C21 N2 . . . . -179.7(3) no
    C18 C19 C21 C20 . . . . -1.6(4) no
    H13 C19 C21 N2 . . . . 0.3 no
    H13 C19 C21 C20 . . . . 178.4 no
    C15 C20 C21 N2 . . . . 2.6(4) no
    C15 C20 C21 C19 . . . . -175.3(2) no
    C16 C20 C21 N2 . . . . -178.2(3) no
    C16 C20 C21 C19 . . . . 3.8(4) no
    O5 C23 C24 H16A . . . . 172.0 no
    O5 C23 C24 H17B . . . . 52.0 no
    O5 C23 C24 H18C . . . . -68.0 no
    H14A C23 C24 H16A . . . . -67.0 no
    H14A C23 C24 H17B . . . . 173.1 no
    H14A C23 C24 H18C . . . . 53.0 no
    H15B C23 C24 H16A . . . . 51.0 no
    H15B C23 C24 H17B . . . . -69.0 no
    H15B C23 C24 H18C . . . . 171.0 no
loop_
    _geom_hbond_atom_site_label_D
    _geom_hbond_atom_site_label_H
    _geom_hbond_atom_site_label_A
    _geom_hbond_site_symmetry_A
    _geom_hbond_distance_DH
    _geom_hbond_distance_HA
    _geom_hbond_distance_DA
    _geom_hbond_angle_DHA
    _geom_hbond_publ_flag
    C16 H11 O1 2_667 0.95 2.347 3.231(3) 154.60(18) yes
    C13 H10 O2 2_666 0.95 2.384 3.301(4) 162.26(14) yes
_iucr_refine_instructions_details
;
TITL Diethyl_7,7'-dichloro-4-oxo-4H-[1,4'-biquinoline]-3,3'-dicarboxylate
CELL  0.71069 7.63070 12.41590 12.46100 107.992 101.079 94.766
ZERR  2 0.00320 0.00420 0.00450 0.026 0.031 0.030
LATT 1
SFAC C H CL N O
UNIT 48 36 4 4 10
SHEL 99999.000000 0.000000
L.S. 20
FMAP 2
PLAN -25
WPDB -2
HTAB
BOND $H
CONF
LIST 4
TEMP -173.0
ACTA
SIZE 0.350 0.250 0.100
WGHT    0.115600    1.011300
FVAR       0.97055
CL1   3    0.733012    0.034692    0.793333    11.00000    0.02500    0.01935 =
         0.02271    0.01141    0.00789    0.00699
CL2   3   -0.298842    0.054070    0.469085    11.00000    0.01561    0.02744 =
         0.02640    0.00895    0.00427   -0.00133
O1    5    0.756092    0.593582    1.066207    11.00000    0.03176    0.02200 =
         0.01290    0.00518    0.00142    0.00565
O2    5    0.448348    0.729764    0.830278    11.00000    0.02492    0.02027 =
         0.01607    0.00937    0.00345    0.00485
O3    5    0.648259    0.773900    1.000771    11.00000    0.02486    0.01465 =
         0.01697    0.00450   -0.00052    0.00231
O4    5    0.733758    0.447656    0.475358    11.00000    0.02414    0.03753 =
         0.02046    0.01815    0.00409   -0.00521
O5    5    0.808172    0.419090    0.647441    11.00000    0.01441    0.02523 =
         0.01798    0.01259    0.00276    0.00033
N1    4    0.509466    0.392648    0.733692    11.00000    0.01600    0.01647 =
         0.01014    0.00626    0.00303    0.00261
N2    4    0.273207    0.208285    0.378920    11.00000    0.02041    0.01937 =
         0.01398    0.00728    0.00428    0.00370
C1    1    0.501162    0.506128    0.770609    11.00000    0.01553    0.01634 =
         0.01303    0.00741    0.00540    0.00117
AFIX  43
H1    2    0.434590    0.536928    0.717452    11.00000   -1.20000
AFIX   0
C2    1    0.582209    0.579711    0.879446    11.00000    0.01641    0.01540 =
         0.01401    0.00669    0.00591    0.00218
C3    1    0.685684    0.536457    0.964614    11.00000    0.01827    0.01957 =
         0.01332    0.00689    0.00675    0.00292
C4    1    0.803097    0.363341    0.991675    11.00000    0.02265    0.02386 =
         0.01447    0.00871    0.00358    0.00442
AFIX  43
H2    2    0.865784    0.410066    1.067669    11.00000   -1.20000
AFIX   0
C5    1    0.815742    0.247770    0.954349    11.00000    0.02427    0.02543 =
         0.01823    0.01342    0.00526    0.00920
AFIX  43
H3    2    0.887290    0.215085    1.003676    11.00000   -1.20000
AFIX   0
C6    1    0.721464    0.180039    0.842887    11.00000    0.01939    0.01868 =
         0.01881    0.00918    0.00852    0.00590
C7    1    0.619225    0.225663    0.768476    11.00000    0.01635    0.01897 =
         0.01488    0.00826    0.00623    0.00364
AFIX  43
H4    2    0.557035    0.178415    0.692566    11.00000   -1.20000
AFIX   0
C8    1    0.699178    0.412736    0.919135    11.00000    0.01544    0.02011 =
         0.01256    0.00758    0.00471    0.00186
C9    1    0.609255    0.343026    0.807357    11.00000    0.01448    0.02007 =
         0.01260    0.00959    0.00646    0.00357
C10   1    0.550665    0.699928    0.899520    11.00000    0.01771    0.01717 =
         0.01277    0.00596    0.00654    0.00227
C11   1    0.621771    0.892030    1.019795    11.00000    0.02631    0.01531 =
         0.01881    0.00645    0.00327    0.00342
AFIX  23
H5A   2    0.492612    0.899055    1.015989    11.00000   -1.20000
H6B   2    0.659853    0.918881    0.959612    11.00000   -1.20000
AFIX   0
C12   1    0.734676    0.962804    1.138313    11.00000    0.03068    0.01855 =
         0.02550    0.00319   -0.00238    0.00330
AFIX 137
H7A   2    0.696287    0.935181    1.197071    11.00000   -1.20000
H8B   2    0.718764    1.043302    1.154030    11.00000   -1.20000
H9C   2    0.862272    0.955873    1.140776    11.00000   -1.20000
AFIX   0
C13   1    0.431949    0.272495    0.411224    11.00000    0.01851    0.02338 =
         0.01569    0.01083    0.00637    0.00379
AFIX  43
H10   2    0.492559    0.276859    0.352509    11.00000   -1.20000
AFIX   0
C14   1    0.519483    0.336025    0.528180    11.00000    0.01705    0.01795 =
         0.01528    0.00939    0.00399    0.00389
C15   1    0.433816    0.326821    0.613375    11.00000    0.01664    0.01507 =
         0.01257    0.00744    0.00244    0.00441
C16   1    0.167517    0.242466    0.666556    11.00000    0.01940    0.02241 =
         0.01562    0.01064    0.00488    0.00420
AFIX  43
H11   2    0.220488    0.277133    0.747010    11.00000   -1.20000
AFIX   0
C17   1   -0.000418    0.178894    0.630864    11.00000    0.01913    0.02492 =
         0.01900    0.01138    0.00851    0.00578
AFIX  43
H12   2   -0.064203    0.168677    0.686262    11.00000   -1.20000
AFIX   0
C18   1   -0.079411    0.128109    0.510684    11.00000    0.01335    0.02196 =
         0.02329    0.01077    0.00315    0.00112
C19   1    0.010565    0.136570    0.427950    11.00000    0.01824    0.02106 =
         0.01701    0.00850    0.00230    0.00283
AFIX  43
H13   2   -0.044088    0.100049    0.347969    11.00000   -1.20000
AFIX   0
C20   1    0.263581    0.256989    0.583570    11.00000    0.01744    0.01932 =
         0.01425    0.00979    0.00425    0.00522
C21   1    0.186621    0.200681    0.463414    11.00000    0.01616    0.01670 =
         0.01539    0.00861    0.00163    0.00226
C22   1    0.697398    0.408095    0.547120    11.00000    0.01768    0.01988 =
         0.01568    0.00782    0.00551    0.00185
C23   1    0.988820    0.484477    0.672268    11.00000    0.01282    0.02719 =
         0.02325    0.01262    0.00321    0.00097
AFIX  23
H14A  2    1.036524    0.463325    0.601280    11.00000   -1.20000
H15B  2    1.071019    0.464385    0.732522    11.00000   -1.20000
AFIX   0
C24   1    0.985375    0.612055    0.713520    11.00000    0.02231    0.02395 =
         0.03218    0.01413    0.00059    0.00270
AFIX 137
H16A  2    1.109430    0.653067    0.739718    11.00000   -1.20000
H17B  2    0.924511    0.631829    0.777919    11.00000   -1.20000
H18C  2    0.919949    0.634014    0.649680    11.00000   -1.20000
HKLF 4
REM  Diethyl_7,7'-dichloro-4-oxo-4H-[1,4'-biquinoline]-3,3'-dicarboxylate
REM R1 =  0.0599 for   4229 Fo > 4sig(Fo)  and  0.0707 for all   4994 data
REM    300 parameters refined using      0 restraints
END
WGHT      0.1156      1.0113
REM Highest difference peak  0.663,  deepest hole -0.953,  1-sigma level  0.111
Q1    1  -0.3171  0.0792  0.5415  11.00000  0.05    0.66
Q2    1   0.2133  0.2384  0.6169  11.00000  0.05    0.57
Q3    1  -0.2754  0.0253  0.3953  11.00000  0.05    0.56
Q4    1   0.7562  0.0100  0.7165  11.00000  0.05    0.53
Q5    1  -0.3921  0.0201  0.4841  11.00000  0.05    0.50
Q6    1   0.6035  0.3751  0.5380  11.00000  0.05    0.47
Q7    1   0.7170  0.0578  0.8657  11.00000  0.05    0.47
Q8    1   0.9509  0.4236  1.0992  11.00000  0.05    0.45
Q9    1  -0.2256  0.0030  0.4930  11.00000  0.05    0.42
Q10   1  -0.2068 -0.0579  0.5216  11.00000  0.05    0.41
Q11   1   0.5229 -0.0172  0.7686  11.00000  0.05    0.37
Q12   1   0.6306  0.0031  0.8041  11.00000  0.05    0.37
Q13   1   0.2491  0.2184  0.4304  11.00000  0.05    0.37
Q14   1   0.6581  0.0782  0.7809  11.00000  0.05    0.36
Q15   1  -0.3527  0.1575  0.5535  11.00000  0.05    0.36
Q16   1   0.2450  0.2224  0.5240  11.00000  0.05    0.36
Q17   1  -0.3825  0.0943  0.4616  11.00000  0.05    0.36
Q18   1   0.5131  0.3593  0.5909  11.00000  0.05    0.35
Q19   1   0.8390  0.0675  0.7777  11.00000  0.05    0.35
Q20   1   0.9320  0.0545  0.8387  11.00000  0.05    0.35
Q21   1  -0.2426 -0.0575  0.3930  11.00000  0.05    0.35
Q22   1  -0.5394  0.0378  0.4249  11.00000  0.05    0.35
Q23   1  -0.0124  0.1473  0.5658  11.00000  0.05    0.34
Q24   1   0.2813  0.1718  0.3167  11.00000  0.05    0.34
Q25   1  -0.2007  0.0801  0.4605  11.00000  0.05    0.34
;
