# Supplementary material for: Diethyl 7,7′-di­chloro-4-oxo-4H-[1,4′-bi­quinoline]-3,3′-di­carboxyl­ate
Source: Acta Crystallogr Sect E Struct Rep Online. 2014 May 10;70(Pt 6):o655. doi: 10.1107/S1600536814010320 (PMC4051084; doi:10.1107/S1600536814010320)
Supplement: Supplementary file 2 [file e-70-0o655-Isup2.hkl]

# 
# h,k,l, Fc-squared, Fo-squared, sigma(Fo-squared) and status flag 
# 
data_I
_shelx_title ' Diethyl_7,7'-dichloro-4-oxo-4H-[1,4'-biquinoline]-3,3'' 
_shelx_refln_list_code          4 
_shelx_F_calc_maximum      174.85 
_exptl_crystal_F_000       500.00 
_reflns_d_resolution_high  0.7696 
 
loop_ 
 _symmetry_equiv_pos_as_xyz 
 'x, y, z' 
 '-x, -y, -z' 
 
_cell_length_a     7.6307 
_cell_length_b    12.4159 
_cell_length_c    12.4610 
_cell_angle_alpha 107.992 
_cell_angle_beta  101.079 
_cell_angle_gamma  94.766 
 
_shelx_F_squared_multiplier     1.000 
 
loop_ 
 _refln_index_h 
 _refln_index_k 
 _refln_index_l 
 _refln_F_squared_calc 
 _refln_F_squared_meas 
 _refln_F_squared_sigma 
 _refln_observed_status 
   1   0   0     5064.47     4254.52    297.71 o 
   2   0   0     3229.06     2906.40    422.60 o 
   3   0   0     1040.61      814.76    245.04 o 
   4   0   0     4675.11     4356.06    562.19 o 
   5   0   0      165.11      128.62     27.81 o 
   6   0   0        0.20        1.65      1.79 o 
   7   0   0      893.50      883.43    110.43 o 
   8   0   0        4.21        5.30      2.33 o 
   9   0   0      225.97      247.19     16.92 o 
  -9   1   0        3.03        7.87      3.41 o 
  -8   1   0       12.56       11.68      1.79 o 
  -7   1   0      108.44      101.82     17.12 o 
  -6   1   0       59.39       63.48     10.87 o 
  -5   1   0      402.50      299.26    110.97 o 
  -4   1   0      145.22      145.83     38.10 o 
  -3   1   0     2094.33      884.26    784.98 o 
  -2   1   0     3566.66     2555.92    648.49 o 
  -1   1   0      553.61      518.72      6.78 o 
   1   1   0      807.96      658.86    119.20 o 
   2   1   0     1659.54     1569.28     65.44 o 
   3   1   0     1266.71     1089.45    235.30 o 
   4   1   0        7.98        6.30      1.04 o 
   5   1   0      375.36      401.21     21.92 o 
   6   1   0      355.96      345.02     21.64 o 
   7   1   0      212.07      208.33      5.19 o 
   8   1   0        0.00        2.06      3.06 o 
   9   1   0      230.89      255.73     27.12 o 
  -9   2   0       12.10       19.11      2.46 o 
  -8   2   0        0.71       -2.51      2.51 o 
  -7   2   0      313.29      267.89     48.28 o 
  -6   2   0      155.34      170.38     28.12 o 
  -5   2   0     3364.37     1566.78   1249.89 o 
  -4   2   0      319.56      242.17     86.94 o 
  -3   2   0     1094.99      586.92    413.31 o 
  -2   2   0     2160.28     1957.25    166.30 o 
  -1   2   0      711.61      722.63     29.66 o 
   0   2   0        6.72        1.19      0.74 o 
   1   2   0      113.60      103.58     21.30 o 
   2   2   0     2569.07     2561.56     18.46 o 
   3   2   0     1569.66     1548.04    172.01 o 
   4   2   0     2940.19     2842.03    160.48 o 
   5   2   0      187.70      185.43      5.16 o 
   6   2   0      263.99      268.34     15.41 o 
   7   2   0        8.95       15.90      2.71 o 
   8   2   0       88.87      102.14     10.75 o 
   9   2   0      123.64      131.32     16.75 o 
  -9   3   0       49.22       49.93      4.86 o 
  -8   3   0      239.77      204.44     38.75 o 
  -7   3   0        1.21        1.96      2.10 o 
  -6   3   0       34.00       28.42      5.22 o 
  -5   3   0      315.78      210.99    108.82 o 
  -4   3   0      213.17      201.76     48.78 o 
  -3   3   0      492.44      340.12    153.45 o 
  -2   3   0      253.37      247.53     16.87 o 
  -1   3   0    16396.29    15477.01    623.40 o 
   0   3   0      194.79      160.43     22.75 o 
   1   3   0      550.23      409.36     95.89 o 
   2   3   0      417.75      405.98      4.14 o 
   3   3   0     3549.72     3909.07    193.92 o 
   4   3   0      791.66      771.83     10.46 o 
   5   3   0       33.03       30.79      2.07 o 
   6   3   0     1397.87     1498.45     22.33 o 
   7   3   0      331.01      314.45     39.09 o 
   8   3   0        0.87       -0.97      2.82 o 
   9   3   0      150.10      158.16     21.39 o 
  -9   4   0       13.05       20.54      8.65 o 
  -8   4   0       38.70       36.45      2.47 o 
  -7   4   0      158.69      143.19     30.18 o 
  -6   4   0        9.25        4.65      1.61 o 
  -5   4   0      140.23      104.93     42.57 o 
  -4   4   0      138.55       98.73     28.50 o 
  -3   4   0      370.25      262.78     99.20 o 
  -2   4   0      603.02      648.27     26.33 o 
  -1   4   0     2715.65     2675.45     49.50 o 
   0   4   0      601.23      555.48      5.10 o 
   1   4   0        1.00        1.95      1.11 o 
   2   4   0     1727.10     1866.10     41.09 o 
   3   4   0      241.78      259.18     15.49 o 
   4   4   0      527.18      563.56     22.42 o 
   5   4   0       61.06       64.54      2.95 o 
   6   4   0      103.57       95.13      3.80 o 
   7   4   0      151.01      136.49     10.01 o 
   8   4   0       41.69       30.40      3.53 o 
  -9   5   0       50.50       66.00      4.37 o 
  -8   5   0       58.91       57.63     14.97 o 
  -7   5   0        0.18        1.00      2.13 o 
  -6   5   0      245.06      245.89     26.08 o 
  -5   5   0      151.81      116.18     55.62 o 
  -4   5   0       29.32       22.04      7.36 o 
  -3   5   0     1180.33      903.59    336.93 o 
  -2   5   0     2930.76     3116.09     80.56 o 
  -1   5   0        0.45        0.93      1.30 o 
   0   5   0     1988.66     2148.98     19.12 o 
   1   5   0     1198.35     1106.74     88.34 o 
   2   5   0     3970.70     4269.31     61.91 o 
   3   5   0      211.15      214.17      3.95 o 
   4   5   0      671.76      721.24     10.00 o 
   5   5   0      129.22      141.58      4.03 o 
   6   5   0      153.56      179.83     55.72 o 
   7   5   0       50.45       42.11      3.94 o 
   8   5   0      183.56      211.65     33.63 o 
  -9   6   0       71.72       84.68      4.64 o 
  -8   6   0        6.27        5.88      2.41 o 
  -7   6   0        4.72        6.43      2.89 o 
  -6   6   0      256.00      253.38     46.08 o 
  -5   6   0       21.35       21.95      7.64 o 
  -4   6   0        0.10        1.21      1.07 o 
  -3   6   0       97.16       76.39     18.20 o 
  -2   6   0     4677.67     5269.69    111.76 o 
  -1   6   0       91.35       88.42      2.45 o 
   0   6   0     1462.32     1608.02     12.93 o 
   1   6   0     1184.97     1167.23    103.13 o 
   2   6   0       85.05       99.66      3.74 o 
   3   6   0       75.55       77.92      2.81 o 
   4   6   0      226.97      261.80      4.99 o 
   5   6   0       27.63       22.96      1.74 o 
   6   6   0      196.92      200.78     29.00 o 
   7   6   0        0.10       -0.06      2.73 o 
   8   6   0      357.26      420.71     61.36 o 
  -9   7   0        4.01        3.37      3.44 o 
  -8   7   0      543.31      515.94     82.85 o 
  -7   7   0      560.87      580.33     16.34 o 
  -6   7   0      105.51       96.78     10.04 o 
  -5   7   0       51.36       39.77     15.99 o 
  -4   7   0      182.71      172.80     29.28 o 
  -3   7   0      204.89      208.73     32.73 o 
  -2   7   0      565.91      658.39     12.45 o 
  -1   7   0      608.03      613.62     15.06 o 
   0   7   0       61.41       67.67      2.42 o 
   1   7   0      945.87     1020.54     92.97 o 
   2   7   0       26.90       20.88      1.39 o 
   3   7   0      904.85     1027.17     12.99 o 
   4   7   0      400.53      472.33      8.50 o 
   5   7   0      229.21      205.14     54.59 o 
   6   7   0      350.24      342.50     60.93 o 
   7   7   0       45.74       51.39      4.37 o 
  -8   8   0       40.61       44.65      4.49 o 
  -7   8   0      713.05      629.65    160.20 o 
  -6   8   0      726.11      645.58     90.00 o 
  -5   8   0      305.46      280.73     50.15 o 
  -4   8   0      808.15      799.78    103.61 o 
  -3   8   0       38.11       28.32      8.22 o 
  -2   8   0     1543.06     1669.62     62.24 o 
  -1   8   0      329.71      380.92      5.37 o 
   0   8   0       52.97       62.25      2.54 o 
   1   8   0     1422.86     1546.66     78.27 o 
   2   8   0      351.09      382.64      5.94 o 
   3   8   0      897.89     1077.38     22.82 o 
   4   8   0       95.10      113.57      4.03 o 
   5   8   0       92.51      132.43     27.12 o 
   6   8   0       40.82       45.18      4.02 o 
   7   8   0       54.38       64.11      6.58 o 
  -8   9   0        1.02        0.94      4.32 o 
  -7   9   0       63.71       58.04     15.17 o 
  -6   9   0       25.12       20.61      2.39 o 
  -5   9   0        2.06        4.30      1.63 o 
  -4   9   0      410.54      442.78     33.41 o 
  -3   9   0       16.90       22.66      3.12 o 
  -2   9   0       25.40       24.39      1.59 o 
  -1   9   0      172.31      169.89      6.54 o 
   0   9   0      259.51      275.70      4.99 o 
   1   9   0      106.59      121.79      3.64 o 
   2   9   0        0.79        2.36      1.49 o 
   3   9   0        3.56        6.76      1.88 o 
   4   9   0     1318.23     1265.86    298.00 o 
   5   9   0      732.52      711.71    156.47 o 
   6   9   0       11.42       11.05      2.96 o 
  -8  10   0        8.87        6.08      5.97 o 
  -7  10   0       20.82       22.47      6.25 o 
  -6  10   0       49.73       53.66      3.26 o 
  -5  10   0       24.97       20.26      2.67 o 
  -4  10   0       85.52       94.11     13.07 o 
  -3  10   0        0.92        1.04      1.63 o 
  -2  10   0      219.48      213.93      4.98 o 
  -1  10   0       40.08       50.49      7.45 o 
   0  10   0      116.51      159.85     11.79 o 
   1  10   0        5.90        9.66      4.00 o 
   2  10   0      655.94      774.07      9.23 o 
   3  10   0      236.95      255.50     27.29 o 
   4  10   0       24.23       22.20      4.50 o 
   5  10   0       73.24       81.95     17.26 o 
   6  10   0       27.60       26.31      2.71 o 
  -7  11   0       36.29       45.22      2.93 o 
  -6  11   0        4.88       -1.60      5.01 o 
  -5  11   0       35.73       35.29      3.39 o 
  -4  11   0      121.66      118.92     22.06 o 
  -3  11   0      100.48       95.92     15.92 o 
  -2  11   0       77.45      107.53      6.95 o 
  -1  11   0      270.36      213.97     15.16 o 
   0  11   0      962.50     1064.66     10.80 o 
   1  11   0       16.77       18.16      2.03 o 
   2  11   0      284.06      318.66     34.13 o 
   3  11   0       63.77       79.22      4.14 o 
   4  11   0       49.25       69.33      4.17 o 
   5  11   0      186.73      199.73     91.25 o 
  -7  12   0        8.46        8.03      2.58 o 
  -6  12   0       51.44       57.64      3.66 o 
  -5  12   0       12.02       23.07      7.07 o 
  -4  12   0        2.83        2.35      2.35 o 
  -3  12   0      115.86      119.60     12.65 o 
  -2  12   0      118.80      111.77     13.20 o 
  -1  12   0       67.62       53.65      3.55 o 
   0  12   0       44.50       53.73     14.17 o 
   1  12   0        2.20        4.13      2.97 o 
   2  12   0      213.40      231.52     52.95 o 
   3  12   0      181.49      242.20     12.68 o 
   4  12   0      112.57      130.37     32.83 o 
  -6  13   0      204.40      274.89     12.41 o 
  -5  13   0       10.00        8.53      6.87 o 
  -4  13   0      153.38      144.29     22.06 o 
  -3  13   0        5.71        6.41      2.37 o 
  -2  13   0      116.86      116.57     27.29 o 
  -1  13   0       96.08       94.00     26.51 o 
   0  13   0      538.42      388.03    324.71 o 
   1  13   0        5.83        3.82      3.43 o 
   2  13   0      138.67      142.53     41.85 o 
   3  13   0        2.35        2.55      2.57 o 
  -5  14   0       18.03       23.08      3.74 o 
  -4  14   0       13.65       12.60      2.41 o 
  -3  14   0        1.07        4.79      2.33 o 
  -2  14   0       28.48       23.63      3.13 o 
  -1  14   0       28.87       19.84      7.95 o 
   0  14   0      162.40      210.23     45.30 o 
   1  14   0       24.74       38.31     16.32 o 
   2  14   0      196.78      235.07    118.67 o 
  -3  15   0       43.19       51.24      3.08 o 
  -2  15   0       42.88       54.32      3.18 o 
  -1  15   0        9.76        5.39      4.13 o 
   0  15   0        2.85        3.53      4.26 o 
  -1 -15   1        9.15       13.05      3.04 o 
   0 -15   1      209.80      298.89     11.32 o 
   1 -15   1       27.31       28.67      4.46 o 
   2 -15   1        3.33        5.80      5.20 o 
   3 -15   1       76.74      112.39      7.69 o 
   4 -15   1       53.50       58.40      5.16 o 
  -3 -14   1        4.18        6.58      3.03 o 
  -2 -14   1       82.16      124.38      7.24 o 
  -1 -14   1        9.46        8.24      2.90 o 
   0 -14   1       24.25       31.34      3.93 o 
   1 -14   1        0.05       -1.08      4.24 o 
   2 -14   1       19.46       19.99      3.28 o 
   3 -14   1       18.87       17.59      3.62 o 
   4 -14   1        0.31       -4.77      5.40 o 
   5 -14   1       81.49      108.66      8.07 o 
  -4 -13   1        3.66        4.12      3.81 o 
  -3 -13   1        3.67       -0.88      4.15 o 
  -2 -13   1        0.46        2.64      3.29 o 
  -1 -13   1        6.94        6.28      4.23 o 
   0 -13   1      218.61      261.24      9.13 o 
   1 -13   1       14.05       11.22      2.92 o 
   2 -13   1      116.85      125.88      6.94 o 
   3 -13   1      113.29      144.26      7.33 o 
   4 -13   1      347.15      484.25     12.26 o 
   5 -13   1        2.40        8.81      3.57 o 
   6 -13   1      212.31      241.33     10.28 o 
  -5 -12   1       10.93       11.59      3.22 o 
  -4 -12   1        4.45        5.81      3.97 o 
  -3 -12   1       12.44       12.63      3.64 o 
  -2 -12   1        9.65       11.95      3.20 o 
  -1 -12   1       73.17       81.33      5.87 o 
   0 -12   1        0.03        1.82      3.46 o 
   1 -12   1       95.78       93.10      5.76 o 
   2 -12   1      155.83      167.08      7.00 o 
   3 -12   1       22.19       15.51      2.79 o 
   4 -12   1      138.69      170.79      7.54 o 
   5 -12   1       51.08       62.89      5.30 o 
   6 -12   1        4.61        5.22      5.44 o 
   7 -12   1      130.55      154.01      8.85 o 
  -5 -11   1        5.43        6.43      2.85 o 
  -4 -11   1        1.93        1.08      4.78 o 
  -3 -11   1       77.63      101.50      6.54 o 
  -2 -11   1       64.95       70.35      5.52 o 
  -1 -11   1        0.09        1.45      2.90 o 
   0 -11   1       35.11       58.66      3.99 o 
   1 -11   1      112.49       93.49      5.30 o 
   2 -11   1        0.12        7.68      1.92 o 
   3 -11   1       28.78       27.25      2.75 o 
   4 -11   1      130.65      149.25      6.97 o 
   5 -11   1       34.00       30.62      3.20 o 
   6 -11   1      304.01      333.57     10.61 o 
   7 -11   1        5.90        5.62      4.90 o 
  -6 -10   1       71.78       80.46      6.58 o 
  -5 -10   1      112.13      131.52      7.77 o 
  -4 -10   1       99.97      128.28      6.66 o 
  -3 -10   1       32.43       41.30      3.44 o 
  -2 -10   1       96.67      114.64      5.59 o 
  -1 -10   1        3.12        4.44      1.73 o 
   0 -10   1       60.57       57.92      4.16 o 
   1 -10   1       18.93       16.15      2.19 o 
   2 -10   1       61.00       77.29      4.31 o 
   3 -10   1      323.13      419.39      9.29 o 
   4 -10   1        4.65        7.56      2.08 o 
   5 -10   1       83.40       98.40      5.58 o 
   6 -10   1      173.98      187.63      7.68 o 
   7 -10   1       44.83       59.31      5.10 o 
   8 -10   1        5.98        5.68      5.75 o 
  -7  -9   1       18.90       21.67      3.48 o 
  -6  -9   1      587.79      742.44     15.40 o 
  -5  -9   1        6.53       10.20      2.70 o 
  -4  -9   1      773.34      957.44     14.99 o 
  -3  -9   1      358.78      416.05      9.40 o 
  -2  -9   1       15.23       16.23      2.18 o 
  -1  -9   1       35.31       49.41      3.84 o 
   0  -9   1       25.85       22.91      2.16 o 
   1  -9   1      219.89      261.08      6.66 o 
   2  -9   1      231.12      251.71      6.78 o 
   3  -9   1      395.68      490.29      9.57 o 
   4  -9   1        3.37       -1.32      2.94 o 
   5  -9   1        0.36        0.61      2.94 o 
   6  -9   1      172.43      193.76      7.39 o 
   7  -9   1        0.25        0.80      3.13 o 
   8  -9   1       71.21       81.72      7.45 o 
  -7  -8   1        4.98       11.23      2.82 o 
  -6  -8   1      179.98      226.00      8.90 o 
  -5  -8   1      137.02      143.35      6.64 o 
  -4  -8   1       36.46       43.49      3.96 o 
  -3  -8   1      234.65      286.39      7.39 o 
  -2  -8   1        4.06       -0.30      2.55 o 
  -1  -8   1      904.21     1039.32      8.76 o 
   0  -8   1       35.72       37.68      2.20 o 
   1  -8   1        3.99        2.70      1.67 o 
   2  -8   1      946.50     1061.18     10.71 o 
   3  -8   1      250.47      294.42      7.07 o 
   4  -8   1     1464.53     1536.39     16.41 o 
   5  -8   1      699.74      710.39     12.13 o 
   6  -8   1      131.57      109.66      6.23 o 
   7  -8   1       10.55       13.03      2.83 o 
   8  -8   1       59.51       69.77      4.89 o 
  -8  -7   1      235.78      332.03     11.20 o 
  -7  -7   1       43.19       61.79      4.34 o 
  -6  -7   1      454.96      512.22     11.61 o 
  -5  -7   1      356.07      398.02      9.52 o 
  -4  -7   1      131.43      156.45      5.71 o 
  -3  -7   1      109.86      121.62      5.10 o 
  -2  -7   1        0.08        3.17      3.00 o 
  -1  -7   1      701.05      831.52      7.28 o 
   0  -7   1      205.40      216.35      7.51 o 
   1  -7   1      153.76      181.43      5.31 o 
   2  -7   1      176.94      181.12      4.70 o 
   3  -7   1      782.50      929.52      8.11 o 
   4  -7   1        0.01       -1.06      2.35 o 
   5  -7   1      125.58      134.66      5.51 o 
   6  -7   1       12.69       13.27      2.42 o 
   7  -7   1        2.21        4.30      3.41 o 
   8  -7   1       74.51       91.15      6.26 o 
   9  -7   1        0.30       -3.16      5.50 o 
  -8  -6   1       99.39      124.28      6.85 o 
  -7  -6   1       38.35       51.87      4.06 o 
  -6  -6   1       97.69      115.80      5.86 o 
  -5  -6   1        6.51       10.52      2.14 o 
  -4  -6   1      109.81      107.63      4.92 o 
  -3  -6   1        1.17        6.43      1.89 o 
  -2  -6   1        6.98       14.31      1.25 o 
  -1  -6   1     2447.37     2858.94     59.22 o 
   0  -6   1     2417.13     2722.48     45.03 o 
   1  -6   1      205.72      221.35      3.59 o 
   2  -6   1     1308.86     1537.41     40.21 o 
   3  -6   1      324.45      347.10      4.83 o 
   4  -6   1       62.05       65.76      2.80 o 
   5  -6   1      273.38      285.08      7.45 o 
   6  -6   1        9.80       12.68      2.18 o 
   7  -6   1      100.46      102.90      5.96 o 
   8  -6   1      220.00      242.14      9.00 o 
   9  -6   1       48.83       52.84      4.61 o 
  -8  -5   1       46.00       58.27      3.95 o 
  -7  -5   1       29.58       32.02      3.07 o 
  -6  -5   1       43.53       24.68      2.59 o 
  -5  -5   1       25.44       38.10      3.34 o 
  -4  -5   1      663.09      704.61     10.75 o 
  -3  -5   1      285.39      291.11     14.92 o 
  -2  -5   1     1766.05     2027.66     27.43 o 
  -1  -5   1      986.56     1038.57     21.34 o 
   0  -5   1       13.15        8.73      0.96 o 
   1  -5   1     1078.16     1267.07     11.92 o 
   2  -5   1      282.56      344.97      9.10 o 
   3  -5   1       82.35       80.84      2.52 o 
   4  -5   1      131.56      137.14      3.40 o 
   5  -5   1      406.60      446.25      8.73 o 
   6  -5   1       80.21       84.56      4.83 o 
   7  -5   1       41.76       35.69      3.06 o 
   8  -5   1       28.91       25.01      3.31 o 
   9  -5   1        2.70        4.55      5.20 o 
  -9  -4   1      246.23      331.42     11.43 o 
  -8  -4   1      132.03      150.14      7.88 o 
  -7  -4   1      763.84      789.44     14.19 o 
  -6  -4   1     1169.22     1274.82     16.22 o 
  -5  -4   1       15.59       11.19      1.91 o 
  -4  -4   1      180.80      194.47      3.89 o 
  -3  -4   1       69.74       51.67      2.19 o 
  -2  -4   1     1116.15     1211.82     12.37 o 
  -1  -4   1      147.86      152.97      2.57 o 
   0  -4   1      102.88      100.77      3.93 o 
   1  -4   1      218.91      234.43      3.01 o 
   2  -4   1     3200.49     3472.92     56.08 o 
   3  -4   1       10.75        9.06      1.10 o 
   4  -4   1        3.25        2.88      1.27 o 
   5  -4   1      114.32      124.03      4.10 o 
   6  -4   1      141.01      164.37      5.95 o 
   7  -4   1       85.44       96.59      5.46 o 
   8  -4   1       39.46       39.86      3.18 o 
   9  -4   1       13.54       12.56      3.96 o 
  -9  -3   1      272.70      329.70     11.18 o 
  -8  -3   1       12.97        5.84      5.16 o 
  -7  -3   1       53.42       54.73      4.56 o 
  -6  -3   1      205.69      204.72      6.58 o 
  -5  -3   1      287.04      321.61      7.42 o 
  -4  -3   1       84.45       92.15      2.78 o 
  -3  -3   1     1044.22     1129.37    139.20 o 
  -2  -3   1      431.97      425.66      6.10 o 
  -1  -3   1      183.08      209.40      5.30 o 
   0  -3   1      154.52      150.66      2.90 o 
   1  -3   1    28986.34    27411.13    431.01 o 
   2  -3   1        3.91        2.36      0.94 o 
   3  -3   1      149.68      167.03      3.03 o 
   4  -3   1       39.31       46.91      2.20 o 
   5  -3   1     1889.06     2131.78     72.47 o 
   6  -3   1      167.73      197.79      6.55 o 
   7  -3   1       75.63       83.03      5.07 o 
   8  -3   1      277.39      279.58      9.24 o 
   9  -3   1      163.66      146.68      8.81 o 
  -9  -2   1       65.02       78.05      6.30 o 
  -8  -2   1       34.37       34.73      4.09 o 
  -7  -2   1       37.34       48.56      4.43 o 
  -6  -2   1       47.83       53.93      4.17 o 
  -5  -2   1      626.45      581.92     42.79 o 
  -4  -2   1      180.65      180.79     18.74 o 
  -3  -2   1     4018.70     3333.92    777.20 o 
  -2  -2   1      387.38      377.51      7.42 o 
  -1  -2   1       19.76       14.95      1.43 o 
   0  -2   1        0.32        1.05      1.03 o 
   1  -2   1      745.83      730.41     11.06 o 
   2  -2   1      530.27      517.42      6.40 o 
   3  -2   1       24.04       21.72      1.25 o 
   4  -2   1      767.45      860.98     22.94 o 
   5  -2   1      253.43      267.35      4.66 o 
   6  -2   1       27.51       44.72      3.67 o 
   7  -2   1       96.10      100.37      5.23 o 
   8  -2   1        0.02        1.02      3.41 o 
   9  -2   1      210.79      185.43      9.49 o 
  -9  -1   1      147.39      164.77      8.33 o 
  -8  -1   1      319.33      285.01      9.75 o 
  -7  -1   1      209.42      198.47      7.17 o 
  -6  -1   1      185.05      179.21      6.02 o 
  -5  -1   1      618.86      620.38     59.49 o 
  -4  -1   1      248.89      229.64     40.73 o 
  -3  -1   1     1928.82     1381.56    519.96 o 
  -2  -1   1     4539.83     4535.67    260.44 o 
  -1  -1   1       69.19       67.61      1.76 o 
   1  -1   1      490.42      476.08      5.79 o 
   2  -1   1      101.13      112.49      2.20 o 
   3  -1   1      205.15      203.70      3.18 o 
   4  -1   1      444.66      472.14     15.82 o 
   5  -1   1      138.39      161.61      3.83 o 
   6  -1   1        3.31       -1.60      2.93 o 
   7  -1   1      103.51      110.46      5.83 o 
   8  -1   1       22.82       22.41      2.70 o 
   9  -1   1       14.72        7.95      4.08 o 
  -9   0   1       28.17       37.79      3.49 o 
  -8   0   1      301.79      283.75      9.03 o 
  -7   0   1      462.29      392.17      9.57 o 
  -6   0   1       10.31       14.96      1.99 o 
  -5   0   1      643.04      502.08    180.85 o 
  -4   0   1      641.22      631.15    134.41 o 
  -3   0   1      261.05      182.71     75.88 o 
  -2   0   1     1825.35     1582.72    246.93 o 
  -1   0   1        7.74       11.87      0.97 o 
   1   0   1     8849.27     6016.04     28.47 o 
   2   0   1       19.32       15.38      1.52 o 
   3   0   1       15.12       18.24      1.10 o 
   4   0   1     1247.61     1377.16     12.72 o 
   5   0   1       19.49       18.79      3.71 o 
   6   0   1      107.97      104.55      5.33 o 
   7   0   1      159.10      141.77      6.28 o 
   8   0   1        6.50        6.16      2.86 o 
   9   0   1        1.38       -2.99      5.24 o 
  -9   1   1       17.10       20.02      3.25 o 
  -8   1   1      227.24      193.89      7.68 o 
  -7   1   1      697.56      543.62     10.93 o 
  -6   1   1      111.31       89.30      4.75 o 
  -5   1   1      433.67      325.76    137.01 o 
  -4   1   1     1159.35      903.86    277.24 o 
  -3   1   1      700.59      388.67    269.75 o 
  -2   1   1     2113.71     1693.54    381.02 o 
  -1   1   1      401.21      382.27      5.16 o 
   0   1   1      385.80      279.84      2.87 o 
   1   1   1        1.64        2.02      0.83 o 
   2   1   1        7.75        4.71      0.87 o 
   3   1   1        2.69       14.09      1.09 o 
   4   1   1      787.41      909.41      7.52 o 
   5   1   1       59.08       77.23      2.99 o 
   6   1   1       31.48       33.70      2.61 o 
   7   1   1       14.69       11.71      2.36 o 
   8   1   1      743.60      670.27     14.03 o 
   9   1   1      400.98      396.06     12.61 o 
  -9   2   1       21.89       21.05      3.34 o 
  -8   2   1      195.12      145.61      7.07 o 
  -7   2   1      214.00      160.22      6.36 o 
  -6   2   1      594.69      389.98      8.47 o 
  -5   2   1        7.39        5.57      1.93 o 
  -4   2   1      354.89      291.68     95.56 o 
  -3   2   1      246.49      197.80     94.01 o 
  -2   2   1      119.14      136.44      8.46 o 
  -1   2   1      531.34      487.24      4.77 o 
   0   2   1        6.19        3.62      0.90 o 
   1   2   1       54.40       64.42     14.83 o 
   2   2   1       89.30      107.49      5.74 o 
   3   2   1      139.02      150.83      5.50 o 
   4   2   1        1.98        0.45      1.70 o 
   5   2   1       62.20       55.28      3.56 o 
   6   2   1      157.44      182.01      6.43 o 
   7   2   1       24.50       14.77      2.73 o 
   8   2   1       49.03       48.18      3.65 o 
   9   2   1       42.46       36.55      4.45 o 
  -9   3   1       64.19       61.58      4.10 o 
  -8   3   1      302.31      228.46      8.20 o 
  -7   3   1       12.37        7.29      2.19 o 
  -6   3   1      735.95      636.46     10.83 o 
  -5   3   1      634.56      471.74    274.45 o 
  -4   3   1     1402.02      976.91    337.42 o 
  -3   3   1     2294.20     1212.24    761.39 o 
  -2   3   1      718.26      685.88     53.00 o 
  -1   3   1    10320.24    10028.98    539.26 o 
   0   3   1     2021.08     1509.46    347.23 o 
   1   3   1     3343.06     2567.58    582.48 o 
   2   3   1       14.85       14.96      1.05 o 
   3   3   1        3.20       -0.38      1.56 o 
   4   3   1      902.86     1097.50     13.56 o 
   5   3   1       84.79       86.56      4.55 o 
   6   3   1        0.38        2.22      1.94 o 
   7   3   1        4.07        4.08      3.82 o 
   8   3   1       30.28       22.59      3.13 o 
  -9   4   1        7.41       14.93      2.87 o 
  -8   4   1      137.78      117.81      6.85 o 
  -7   4   1        1.28       -1.07      2.97 o 
  -6   4   1      379.79      276.86      7.45 o 
  -5   4   1      152.06      117.78     56.58 o 
  -4   4   1      601.53      499.56    158.81 o 
  -3   4   1      110.06       90.06     41.30 o 
  -2   4   1        6.97       20.33      1.23 o 
  -1   4   1        1.87        3.92      0.85 o 
   0   4   1        0.76       -0.44      1.18 o 
   1   4   1        0.23        2.05      0.95 o 
   2   4   1       71.23       91.12      2.64 o 
   3   4   1      596.90      667.25     10.45 o 
   4   4   1      388.83      463.44      6.19 o 
   5   4   1       34.30       28.60      2.58 o 
   6   4   1       35.44       42.43      3.07 o 
   7   4   1       10.51       -0.48      4.24 o 
   8   4   1        0.45       -1.78      5.17 o 
  -9   5   1      236.62      260.48      9.74 o 
  -8   5   1      584.58      432.61     11.48 o 
  -7   5   1       67.60       49.51      4.67 o 
  -6   5   1      461.74      377.83      8.81 o 
  -5   5   1        0.29       -0.92      2.19 o 
  -4   5   1     1410.87     1069.83    341.30 o 
  -3   5   1      144.31      126.30     47.29 o 
  -2   5   1     4885.43     5365.37    243.99 o 
  -1   5   1     8471.46     8743.64    106.40 o 
   0   5   1      530.49      580.88     13.99 o 
   1   5   1      774.99      704.74    125.71 o 
   2   5   1        0.78       -1.18      1.41 o 
   3   5   1     1084.07     1175.32     26.12 o 
   4   5   1       35.23       38.73      3.49 o 
   5   5   1       32.25       34.56      2.70 o 
   6   5   1        1.12       -2.71      3.32 o 
   7   5   1        6.37        8.21      2.58 o 
   8   5   1        7.91        4.58      5.39 o 
  -9   6   1       45.16       65.74      5.75 o 
  -8   6   1       55.88       45.83      4.25 o 
  -7   6   1      128.21       92.55      5.66 o 
  -6   6   1      709.02      555.27     10.80 o 
  -5   6   1      253.52      137.79      5.48 o 
  -4   6   1     1076.94     1024.84    152.25 o 
  -3   6   1      102.92       99.27     26.58 o 
  -2   6   1     2250.03     2329.66     70.50 o 
  -1   6   1      485.90      555.13      5.61 o 
   0   6   1      628.86      675.95     12.24 o 
   1   6   1      437.04      425.99     65.89 o 
   2   6   1      145.82      177.28      3.85 o 
   3   6   1       13.57       17.16      1.97 o 
   4   6   1        0.00        1.61      2.45 o 
   5   6   1      323.37      345.26      9.25 o 
   6   6   1        3.99        7.51      2.21 o 
   7   6   1       37.74       42.61      3.58 o 
   8   6   1       21.51       18.28      4.32 o 
  -9   7   1       94.61      112.21      7.38 o 
  -8   7   1       29.34       21.73      3.74 o 
  -7   7   1     2302.15     2229.81     23.65 o 
  -6   7   1     1137.66      948.36     14.46 o 
  -5   7   1       46.73       19.71      2.22 o 
  -4   7   1      674.47      521.48      9.40 o 
  -3   7   1       70.02       54.23     13.19 o 
  -2   7   1        9.56       12.86      1.33 o 
  -1   7   1        4.93        2.00      1.57 o 
   0   7   1      393.08      368.28     16.07 o 
   1   7   1      121.10      121.05      5.90 o 
   2   7   1       25.91       22.54      2.18 o 
   3   7   1      639.81      785.92     11.89 o 
   4   7   1      236.78      294.46      7.99 o 
   5   7   1       48.55       39.25      3.27 o 
   6   7   1       29.93       25.89      2.97 o 
   7   7   1       50.56       42.39      4.46 o 
  -8   8   1        0.19        0.59      3.91 o 
  -7   8   1        1.86       -4.81      4.81 o 
  -6   8   1      111.82       92.43      5.23 o 
  -5   8   1      385.60      306.54      8.21 o 
  -4   8   1      557.06      483.56      9.62 o 
  -3   8   1       15.69       11.49      1.93 o 
  -2   8   1     1614.42     1689.64     63.94 o 
  -1   8   1       30.92       40.71      2.44 o 
   0   8   1      840.18      902.17     16.15 o 
   1   8   1        0.58        3.31      2.40 o 
   2   8   1     3023.89     3417.03     34.56 o 
   3   8   1        4.84        7.38      2.02 o 
   4   8   1      457.09      281.47      8.65 o 
   5   8   1      370.08      301.45      9.40 o 
   6   8   1        2.95        0.56      3.90 o 
   7   8   1        0.97       -2.54      5.25 o 
  -8   9   1        0.09       -2.08      3.87 o 
  -7   9   1       57.76       43.75      3.93 o 
  -6   9   1        5.14       -0.93      3.40 o 
  -5   9   1      155.43      102.38      5.51 o 
  -4   9   1       45.56       45.53      3.99 o 
  -3   9   1      865.15      964.70     13.38 o 
  -2   9   1      535.00      586.67     10.27 o 
  -1   9   1      123.92      129.79      5.20 o 
   0   9   1      291.93      348.13      7.97 o 
   1   9   1        0.02        0.19      2.48 o 
   2   9   1       66.81       92.14      5.07 o 
   3   9   1      395.78      463.24     10.59 o 
   4   9   1      284.92      249.65      8.50 o 
   5   9   1       39.75       38.87      3.31 o 
   6   9   1        0.90       -2.98      5.48 o 
  -8  10   1       21.61       29.69      3.58 o 
  -7  10   1      232.24      225.31      9.30 o 
  -6  10   1      157.82      116.95      7.21 o 
  -5  10   1       77.81       74.01      5.38 o 
  -4  10   1        2.83       -2.54      2.99 o 
  -3  10   1      180.75      181.45      6.57 o 
  -2  10   1      114.13      126.40      5.57 o 
  -1  10   1       85.73      104.10      5.10 o 
   0  10   1      924.23     1113.02     14.98 o 
   1  10   1      733.31      836.38     13.34 o 
   2  10   1       90.80      102.25      6.00 o 
   3  10   1        1.08       -2.34      3.67 o 
   4  10   1      154.02      148.73      7.18 o 
   5  10   1      185.90       86.49      6.77 o 
  -7  11   1       12.24        9.83      3.15 o 
  -6  11   1       50.76       41.50      4.14 o 
  -5  11   1      427.81      299.49     10.33 o 
  -4  11   1        9.09        0.90      4.29 o 
  -3  11   1      208.76      226.46      8.04 o 
  -2  11   1        0.73       -1.06      3.77 o 
  -1  11   1       78.99      102.88      5.69 o 
   0  11   1       16.26        9.13      3.00 o 
   1  11   1       70.59       68.92      5.40 o 
   2  11   1       23.69       28.47      2.99 o 
   3  11   1        4.92        3.43      4.04 o 
   4  11   1       48.84       32.76      4.29 o 
   5  11   1       40.86       31.98      4.17 o 
  -7  12   1       22.67       26.13      3.49 o 
  -6  12   1       60.09       85.63      6.34 o 
  -5  12   1      232.44      209.29      9.17 o 
  -4  12   1        0.66       -1.83      4.42 o 
  -3  12   1      589.91      525.54     12.29 o 
  -2  12   1       42.87       38.03      3.44 o 
  -1  12   1       91.15      120.36      6.61 o 
   0  12   1       13.66       11.53      2.99 o 
   1  12   1      777.70      198.16      8.25 o 
   2  12   1      270.22      189.20      8.39 o 
   3  12   1        0.48       -1.41      4.99 o 
   4  12   1      102.55       70.58      6.95 o 
  -6  13   1      267.38      371.23     12.14 o 
  -5  13   1       56.23       59.22      4.21 o 
  -4  13   1        0.51        1.96      4.61 o 
  -3  13   1      141.42       72.02      6.74 o 
  -2  13   1        2.25       -2.66      4.81 o 
  -1  13   1      240.91      142.42      7.95 o 
   0  13   1      463.27       46.64      4.17 o 
   1  13   1      180.87       64.78      6.39 o 
   2  13   1       61.93       31.59      4.02 o 
   3  13   1       27.26       21.76      4.09 o 
  -4  14   1      289.34      387.53     11.93 o 
  -3  14   1       47.09       63.19      5.83 o 
  -2  14   1       30.14       29.26      3.54 o 
  -1  14   1      122.61       85.59      7.47 o 
   0  14   1       12.38        6.93      3.91 o 
   1  14   1        1.47       -0.05      3.80 o 
  -1 -15   2      124.20      203.92      9.04 o 
   0 -15   2      245.46      294.12     11.35 o 
   1 -15   2      180.21      258.30     10.03 o 
   2 -15   2      163.00      174.52      8.79 o 
   3 -15   2        7.48        7.04      3.98 o 
   4 -15   2       74.43      111.67      7.79 o 
  -3 -14   2       93.76      149.52      8.06 o 
  -2 -14   2        7.61       -0.32      4.61 o 
  -1 -14   2       99.50      134.70      7.91 o 
   0 -14   2       85.37      103.55      6.95 o 
   1 -14   2      340.06      321.21     10.51 o 
   2 -14   2      295.67      304.59     10.39 o 
   3 -14   2        9.33       14.28      3.37 o 
   4 -14   2      555.27      697.15     15.57 o 
   5 -14   2       13.28       22.13      4.38 o 
  -4 -13   2       56.99       88.61      6.74 o 
  -3 -13   2      289.88      403.16     11.96 o 
  -2 -13   2        1.79        2.93      4.61 o 
  -1 -13   2      131.54      151.16      7.54 o 
   0 -13   2      214.99      276.29      9.33 o 
   1 -13   2       80.52      118.73      6.80 o 
   2 -13   2      117.06      157.30      7.38 o 
   3 -13   2       37.83       44.52      3.59 o 
   4 -13   2      739.28      897.15     16.41 o 
   5 -13   2       53.72       57.02      4.52 o 
   6 -13   2       29.26       30.76      4.42 o 
  -5 -12   2        8.02        8.00      3.07 o 
  -4 -12   2        0.06       -1.43      4.98 o 
  -3 -12   2      121.57      160.90      7.61 o 
  -2 -12   2        0.14       -4.18      4.18 o 
  -1 -12   2       21.54       37.68      3.46 o 
   0 -12   2       36.59       34.11      3.20 o 
   1 -12   2       90.05      112.12      5.87 o 
   2 -12   2        8.87       12.61      2.88 o 
   3 -12   2       56.48       59.00      5.11 o 
   4 -12   2      372.14      435.44     11.18 o 
   5 -12   2       16.96       33.79      3.30 o 
   6 -12   2      162.28      222.76      9.30 o 
   7 -12   2       26.32       26.00      4.20 o 
  -6 -11   2      231.54      314.26     10.69 o 
  -5 -11   2        1.60        3.93      5.03 o 
  -4 -11   2       18.46       15.36      3.54 o 
  -3 -11   2       60.33       58.81      5.36 o 
  -2 -11   2      493.76      541.98     11.45 o 
  -1 -11   2      409.35      492.77     10.53 o 
   0 -11   2      155.70      215.39      7.27 o 
   1 -11   2      263.03      275.39      7.82 o 
   2 -11   2       67.94       69.68      4.55 o 
   3 -11   2       50.93       56.63      4.71 o 
   4 -11   2       70.69       78.15      5.07 o 
   5 -11   2       97.52      113.89      6.14 o 
   6 -11   2      110.41      123.74      7.14 o 
   7 -11   2        0.05       -5.04      5.04 o 
  -6 -10   2      374.72      500.37     12.99 o 
  -5 -10   2      346.40      375.23     11.36 o 
  -4 -10   2      810.52      951.92     15.44 o 
  -3 -10   2       53.83       60.97      4.59 o 
  -2 -10   2        9.93       11.17      2.21 o 
  -1 -10   2     1357.21     1598.84     17.26 o 
   0 -10   2      303.25      336.47      8.13 o 
   1 -10   2      929.93     1017.17     13.52 o 
   2 -10   2       84.74       92.15      4.65 o 
   3 -10   2     1458.62     1612.17     17.69 o 
   4 -10   2      376.13      419.61      9.84 o 
   5 -10   2      139.84      152.55      6.70 o 
   6 -10   2       20.08       27.82      2.75 o 
   7 -10   2      153.98      166.79      8.41 o 
   8 -10   2        3.67        6.17      3.84 o 
  -7  -9   2       45.65       49.43      3.97 o 
  -6  -9   2      386.93      453.00     12.48 o 
  -5  -9   2      107.23      115.79      6.22 o 
  -4  -9   2      242.33      252.69      7.94 o 
  -3  -9   2      189.41      207.88      6.87 o 
  -2  -9   2      581.69      610.90     10.49 o 
  -1  -9   2       41.87       56.48      3.78 o 
   0  -9   2       82.51      106.75      4.54 o 
   1  -9   2        8.22       -0.47      2.51 o 
   2  -9   2       18.75       23.44      2.18 o 
   3  -9   2      891.07     1017.59     13.49 o 
   4  -9   2     1833.14     1918.69     19.19 o 
   5  -9   2       78.35       93.51      5.29 o 
   6  -9   2       38.40       39.64      3.21 o 
   7  -9   2      448.00      509.36     12.25 o 
   8  -9   2      448.64      498.43     13.52 o 
  -7  -8   2      117.62      160.08      7.78 o 
  -6  -8   2       62.04       80.33      5.89 o 
  -5  -8   2       69.82       61.68      4.71 o 
  -4  -8   2      266.78      294.51      8.03 o 
  -3  -8   2       82.68       86.30      4.51 o 
  -2  -8   2      102.83       99.77      3.25 o 
  -1  -8   2       58.67      101.99      3.08 o 
   0  -8   2      495.02      501.14      5.95 o 
   1  -8   2       80.42       71.17      2.69 o 
   2  -8   2       20.98       15.82      2.36 o 
   3  -8   2      244.07      203.99      6.07 o 
   4  -8   2     1275.18     1315.02     15.23 o 
   5  -8   2     3626.61     3787.28     38.95 o 
   6  -8   2      759.23      776.27     13.56 o 
   7  -8   2      349.43      399.04     10.63 o 
   8  -8   2        1.33        4.93      5.06 o 
  -8  -7   2       53.32       56.22      4.14 o 
  -7  -7   2       54.79       61.93      6.01 o 
  -6  -7   2       23.52       21.74      2.64 o 
  -5  -7   2      302.79      310.44      8.62 o 
  -4  -7   2       14.94       15.37      2.23 o 
  -3  -7   2       81.35       99.38      4.29 o 
  -2  -7   2      983.66     1146.69     20.89 o 
  -1  -7   2        2.74        0.93      1.41 o 
   0  -7   2      115.85      101.77      4.08 o 
   1  -7   2      612.82      620.78      6.13 o 
   2  -7   2     5297.08     5723.56     59.96 o 
   3  -7   2       21.73       32.17      1.92 o 
   4  -7   2       65.77       64.44      3.94 o 
   5  -7   2      320.44      331.20      8.28 o 
   6  -7   2       43.41       55.14      4.37 o 
   7  -7   2        1.57       -0.24      2.90 o 
   8  -7   2      210.15      241.17      9.16 o 
   9  -7   2       29.27       32.57      4.64 o 
  -8  -6   2        0.08        1.76      3.24 o 
  -7  -6   2        0.65       -2.80      4.63 o 
  -6  -6   2       37.89       37.51      3.18 o 
  -5  -6   2      438.92      451.87      9.65 o 
  -4  -6   2      749.31      776.59     11.32 o 
  -3  -6   2      363.10      424.72     16.47 o 
  -2  -6   2     1644.34     1809.66     23.09 o 
  -1  -6   2      297.68      310.17     11.34 o 
   0  -6   2     6041.79     6271.59     34.76 o 
   1  -6   2      423.91      505.20     16.96 o 
   2  -6   2     5095.92     5494.12     72.65 o 
   3  -6   2     1788.13     1988.43     18.19 o 
   4  -6   2      101.05      104.72      3.25 o 
   5  -6   2      404.37      432.51      9.06 o 
   6  -6   2      559.50      609.78     11.50 o 
   7  -6   2     1113.12     1186.06     17.10 o 
   8  -6   2        3.28        0.79      4.08 o 
   9  -6   2      395.51      431.76     13.12 o 
  -8  -5   2       92.89       85.48      6.95 o 
  -7  -5   2       25.57       28.99      2.78 o 
  -6  -5   2        7.84        0.00      3.04 o 
  -5  -5   2       70.85       67.12      4.33 o 
  -4  -5   2        0.48        0.70      1.55 o 
  -3  -5   2       97.90       84.86      5.16 o 
  -2  -5   2       57.05       87.12      6.62 o 
  -1  -5   2        4.14        4.63      0.91 o 
   0  -5   2      298.53      286.04     10.67 o 
   1  -5   2     1024.30     1099.69      9.63 o 
   2  -5   2       61.07       52.07      2.47 o 
   3  -5   2      264.22      269.81      4.16 o 
   4  -5   2      700.78      725.01      9.55 o 
   5  -5   2      859.14      883.34     12.31 o 
   6  -5   2      482.95      514.88     10.39 o 
   7  -5   2      124.34      141.04      6.49 o 
   8  -5   2      341.08      377.98     10.85 o 
   9  -5   2      209.73      248.31     10.48 o 
  -9  -4   2        0.02        4.09      3.69 o 
  -8  -4   2       67.90       72.66      6.47 o 
  -7  -4   2      237.71      219.53      8.02 o 
  -6  -4   2       28.90       33.26      2.66 o 
  -5  -4   2      450.86      495.58      9.15 o 
  -4  -4   2       15.03       16.45      1.83 o 
  -3  -4   2      754.57      798.85     70.00 o 
  -2  -4   2      309.32      282.17      3.66 o 
  -1  -4   2      227.89      232.42      4.97 o 
   0  -4   2     1651.98     1623.84     29.21 o 
   1  -4   2     2359.35     2387.47     18.12 o 
   2  -4   2      234.26      337.32      5.90 o 
   3  -4   2      368.72      431.57      4.87 o 
   4  -4   2      267.49      253.99      5.10 o 
   5  -4   2      131.75      121.42      4.97 o 
   6  -4   2        3.89        5.18      2.16 o 
   7  -4   2      302.69      306.31      8.98 o 
   8  -4   2        9.12        9.43      2.75 o 
   9  -4   2      104.73      106.79      8.30 o 
  -9  -3   2       49.28       51.11      3.90 o 
  -8  -3   2       22.08       21.47      3.62 o 
  -7  -3   2        5.92        7.64      2.37 o 
  -6  -3   2       14.21       16.88      2.36 o 
  -5  -3   2      221.35      253.81      9.88 o 
  -4  -3   2       26.39       36.40      2.03 o 
  -3  -3   2      530.89      540.76     40.79 o 
  -2  -3   2       21.77       22.70      1.50 o 
  -1  -3   2      531.40      548.96      5.74 o 
   0  -3   2     2389.18     2374.11     52.49 o 
   1  -3   2     3361.44     3440.36     43.11 o 
   2  -3   2     3986.91     4140.04     57.04 o 
   3  -3   2     1563.78     1773.30     18.50 o 
   4  -3   2     1325.74     1317.85     36.20 o 
   5  -3   2        8.22        8.54      5.14 o 
   6  -3   2      725.51      725.19     11.95 o 
   7  -3   2      301.82      304.16      8.93 o 
   8  -3   2      366.88      398.79     11.07 o 
   9  -3   2      147.41      136.69      8.35 o 
  -9  -2   2       91.08      105.03      7.06 o 
  -8  -2   2       17.26       20.86      3.51 o 
  -7  -2   2        1.96        6.45      2.08 o 
  -6  -2   2      513.97      496.31      9.75 o 
  -5  -2   2       25.25       19.77      2.23 o 
  -4  -2   2       55.41       69.64      8.72 o 
  -3  -2   2     2063.11     1933.04    305.29 o 
  -2  -2   2     1050.66     1188.65     21.95 o 
  -1  -2   2        6.91        7.14      0.99 o 
   0  -2   2     4847.63     4537.61     26.32 o 
   1  -2   2     1072.79     1069.21     10.25 o 
   2  -2   2      188.64      185.48      3.31 o 
   3  -2   2      361.30      386.42      4.40 o 
   4  -2   2     1145.47     1265.24     42.51 o 
   5  -2   2      260.02      282.62      5.06 o 
   6  -2   2      354.65      405.39      9.06 o 
   7  -2   2        1.97        2.61      2.29 o 
   8  -2   2        3.06        8.67      2.63 o 
   9  -2   2      190.83      188.15      9.58 o 
  -9  -1   2        0.57        1.45      3.80 o 
  -8  -1   2       52.19       47.06      4.69 o 
  -7  -1   2       40.62       44.58      4.07 o 
  -6  -1   2      296.54      291.66      7.46 o 
  -5  -1   2      135.89      149.66     15.54 o 
  -4  -1   2       14.86       10.18      1.05 o 
  -3  -1   2     4588.90     3643.08    988.01 o 
  -2  -1   2    30571.29    28165.00   1340.51 o 
  -1  -1   2      201.70      211.60      3.05 o 
   0  -1   2       45.99       41.41      1.48 o 
   1  -1   2       18.75       11.68      1.07 o 
   2  -1   2     1595.94     1637.56     14.78 o 
   3  -1   2      268.60      292.28      3.88 o 
   4  -1   2      949.16      977.59      9.14 o 
   5  -1   2       29.07       41.40      6.12 o 
   6  -1   2     1011.12     1095.36     14.46 o 
   7  -1   2      332.59      344.97      9.45 o 
   8  -1   2       89.20      103.77      6.19 o 
   9  -1   2      190.26      196.59      9.45 o 
  -9   0   2        0.00        2.82      3.86 o 
  -8   0   2      179.61      159.81      7.08 o 
  -7   0   2        8.05        4.26      3.07 o 
  -6   0   2       45.45       43.95      3.54 o 
  -5   0   2      265.28      217.39     86.27 o 
  -4   0   2        2.64        4.23      0.95 o 
  -3   0   2      556.14      483.92    149.16 o 
  -2   0   2     9169.33     8745.85    966.91 o 
  -1   0   2      348.66      363.26      5.44 o 
   0   0   2     3355.53     3431.77     21.34 o 
   1   0   2      498.47      317.26      4.04 o 
   2   0   2      993.35     1010.68     25.55 o 
   3   0   2      697.53      730.89      6.02 o 
   4   0   2      397.22      376.19      5.04 o 
   5   0   2      112.52      114.45      4.66 o 
   6   0   2      361.75      408.97      9.37 o 
   7   0   2       46.18       34.85      3.05 o 
   8   0   2      987.31      892.65     16.29 o 
   9   0   2      105.16       91.44      7.56 o 
  -9   1   2        6.81        8.31      3.79 o 
  -8   1   2       11.57        3.96      2.73 o 
  -7   1   2      187.94      172.99      6.59 o 
  -6   1   2      564.79      488.44      9.27 o 
  -5   1   2        0.01        0.82      1.53 o 
  -4   1   2      256.94      206.04     51.26 o 
  -3   1   2      314.48      250.72    106.90 o 
  -2   1   2       10.68       13.71      1.54 o 
  -1   1   2     1947.84     2008.08     18.81 o 
   0   1   2       73.86       60.50      1.96 o 
   1   1   2      220.95      160.83     44.99 o 
   2   1   2     2172.53     2140.49    133.74 o 
   3   1   2      769.30      816.88     24.54 o 
   4   1   2        8.10        7.95      1.19 o 
   5   1   2       33.31       34.11      3.34 o 
   6   1   2       67.65       83.76      5.25 o 
   7   1   2        0.03       -2.32      3.32 o 
   8   1   2        4.89        3.58      3.96 o 
   9   1   2      246.38      233.34     10.45 o 
  -9   2   2        3.80        4.79      4.99 o 
  -8   2   2      172.60      144.67      6.72 o 
  -7   2   2      269.32      208.48      7.27 o 
  -6   2   2       88.57       82.93      4.41 o 
  -5   2   2       19.64       27.10     12.02 o 
  -4   2   2       23.24       18.98      8.21 o 
  -3   2   2       94.12       73.28     26.26 o 
  -2   2   2     2710.08     2800.97    178.52 o 
  -1   2   2      269.25      295.47     12.07 o 
   0   2   2     1096.78      986.45     95.18 o 
   1   2   2     1629.07     1206.03    328.54 o 
   2   2   2        3.23        5.13      1.82 o 
   3   2   2      439.07      461.23     16.43 o 
   4   2   2      146.97      197.87      6.59 o 
   5   2   2      357.66      409.13      8.66 o 
   6   2   2        2.52        5.64      1.97 o 
   7   2   2      295.42      288.71      8.95 o 
   8   2   2      380.77      326.36     10.91 o 
  -9   3   2      108.13      107.59      7.14 o 
  -8   3   2       14.38        6.18      2.72 o 
  -7   3   2        0.43        3.69      2.75 o 
  -6   3   2      300.79      253.49      6.93 o 
  -5   3   2      115.89      107.53     51.87 o 
  -4   3   2        0.63       -0.18      1.33 o 
  -3   3   2        8.60        4.84      3.95 o 
  -2   3   2      576.31      572.82     39.64 o 
  -1   3   2      755.18      840.02     24.10 o 
   0   3   2       33.41       33.54      1.64 o 
   1   3   2        1.83        1.49      1.23 o 
   2   3   2      167.32      226.46      4.16 o 
   3   3   2        2.37        1.39      1.52 o 
   4   3   2     1457.61     1801.22     16.66 o 
   5   3   2      359.20      399.73      8.85 o 
   6   3   2       21.71       16.19      2.28 o 
   7   3   2      219.94      206.88      8.12 o 
   8   3   2        0.38        0.00      4.85 o 
  -9   4   2      168.77      190.71      8.73 o 
  -8   4   2        0.11       -1.22      3.27 o 
  -7   4   2      163.71      123.38      5.95 o 
  -6   4   2      334.82      261.71      7.26 o 
  -5   4   2      272.60      213.25     88.40 o 
  -4   4   2      165.29      140.47     33.80 o 
  -3   4   2        9.46       13.57      6.00 o 
  -2   4   2      374.34      396.59     10.43 o 
  -1   4   2      441.89      482.91      7.91 o 
   0   4   2       92.50      113.61      2.50 o 
   1   4   2       52.25       37.37      3.97 o 
   2   4   2      454.46      490.39     19.72 o 
   3   4   2      649.68      662.08     22.75 o 
   4   4   2      105.04      131.05      5.15 o 
   5   4   2        8.12       18.48      2.13 o 
   6   4   2       65.24       46.14      4.43 o 
   7   4   2      211.09      197.80      8.37 o 
   8   4   2       54.66       69.81      6.93 o 
  -9   5   2      168.89      199.22      8.90 o 
  -8   5   2      108.96       78.22      6.34 o 
  -7   5   2       57.59       48.29      4.41 o 
  -6   5   2        5.52        5.57      2.05 o 
  -5   5   2       11.88        7.07      1.75 o 
  -4   5   2       28.24       29.20     10.18 o 
  -3   5   2      378.95      331.76    110.21 o 
  -2   5   2     1549.13     1745.48     80.75 o 
  -1   5   2      228.18      205.65      4.02 o 
   0   5   2        6.54       16.74      3.38 o 
   1   5   2       53.59       31.20      1.97 o 
   2   5   2      242.53      240.14     10.54 o 
   3   5   2      227.08      234.54     11.70 o 
   4   5   2       93.78      111.27      5.16 o 
   5   5   2      208.79      232.07      7.44 o 
   6   5   2       55.06       47.42      4.33 o 
   7   5   2       75.76       77.80      5.83 o 
   8   5   2        0.85       -2.58      5.40 o 
  -9   6   2       84.05       96.50      7.28 o 
  -8   6   2       95.56       77.05      6.52 o 
  -7   6   2      311.07      238.00      7.98 o 
  -6   6   2        0.10        1.76      2.76 o 
  -5   6   2      185.50       90.23      4.52 o 
  -4   6   2        0.11       -0.66      2.38 o 
  -3   6   2      436.50      382.21    107.01 o 
  -2   6   2        0.89        2.42      1.53 o 
  -1   6   2      102.21      119.09      2.96 o 
   0   6   2      127.11      132.30      6.40 o 
   1   6   2      230.24      202.05     48.81 o 
   2   6   2        3.26        6.07      2.63 o 
   3   6   2       93.23      119.48      5.23 o 
   4   6   2      362.03      419.82      9.35 o 
   5   6   2      112.76       93.83      5.55 o 
   6   6   2       90.99       76.89      5.76 o 
   7   6   2      266.08      257.41     10.01 o 
  -9   7   2      318.61      374.92     11.81 o 
  -8   7   2      463.31      373.33     11.45 o 
  -7   7   2        4.12       10.57      2.53 o 
  -6   7   2      473.25      394.80      9.76 o 
  -5   7   2       33.96       23.19      2.42 o 
  -4   7   2      235.16      203.77      6.25 o 
  -3   7   2       94.57      100.25     28.06 o 
  -2   7   2        9.29       12.13      2.32 o 
  -1   7   2        1.85        4.33      1.19 o 
   0   7   2      125.89      147.56      4.03 o 
   1   7   2        0.66        1.79      1.69 o 
   2   7   2      614.12      715.37     11.04 o 
   3   7   2       68.91       87.17      4.99 o 
   4   7   2        6.08       10.22      2.01 o 
   5   7   2      168.63      115.71      6.26 o 
   6   7   2      145.01      147.65      7.42 o 
   7   7   2       20.80       19.98      4.13 o 
  -8   8   2        2.71        3.61      2.82 o 
  -7   8   2       47.52       33.05      3.72 o 
  -6   8   2      136.25      105.80      5.87 o 
  -5   8   2      277.19      203.87      7.08 o 
  -4   8   2      233.40      224.86      7.03 o 
  -3   8   2      288.18      230.97      6.68 o 
  -2   8   2      345.03      438.20      8.69 o 
  -1   8   2      196.13      225.93      6.37 o 
   0   8   2       48.37       55.27      3.72 o 
   1   8   2      313.85      307.24      7.69 o 
   2   8   2     1260.33     1423.29     16.47 o 
   3   8   2      605.49      726.95     12.62 o 
   4   8   2      225.33      173.68      7.46 o 
   5   8   2       16.59        9.94      2.65 o 
   6   8   2      108.12      125.67      7.68 o 
  -8   9   2      230.40      258.46     10.18 o 
  -7   9   2      122.57       78.32      6.83 o 
  -6   9   2       14.81       14.63      2.63 o 
  -5   9   2      243.78      203.97      7.39 o 
  -4   9   2      194.37      169.56      6.44 o 
  -3   9   2        0.19        4.28      2.89 o 
  -2   9   2        4.22        7.62      1.94 o 
  -1   9   2       41.09       34.29      2.57 o 
   0   9   2      526.78      553.66     10.38 o 
   1   9   2       57.50       62.12      4.33 o 
   2   9   2     1153.04     1503.51     17.91 o 
   3   9   2      243.12      235.56      8.10 o 
   4   9   2       45.34       46.02      3.49 o 
   5   9   2        1.63        3.08      3.76 o 
   6   9   2       21.22       21.88      4.21 o 
  -8  10   2      145.05      144.57      8.38 o 
  -7  10   2        7.64        6.21      3.01 o 
  -6  10   2       20.28       19.97      3.48 o 
  -5  10   2       16.64       19.28      2.63 o 
  -4  10   2        0.15       -0.46      3.65 o 
  -3  10   2      275.05      222.85      7.60 o 
  -2  10   2      309.14      314.10      8.41 o 
  -1  10   2        0.35       -1.97      2.87 o 
   0  10   2        5.31        7.65      2.10 o 
   1  10   2      133.59      139.69      6.58 o 
   2  10   2        0.36        6.30      2.25 o 
   3  10   2        6.80        8.85      2.64 o 
   4  10   2        2.53       10.44      2.89 o 
   5  10   2       74.41       45.32      4.47 o 
  -7  11   2       10.24       12.13      3.07 o 
  -6  11   2       71.18       62.79      4.42 o 
  -5  11   2       50.51       39.90      4.00 o 
  -4  11   2      320.55      200.88      7.91 o 
  -3  11   2     1079.51      816.17     14.55 o 
  -2  11   2       35.30       42.07      3.47 o 
  -1  11   2      223.08      227.97      8.02 o 
   0  11   2       67.54       43.93      4.31 o 
   1  11   2      222.76      244.34      8.43 o 
   2  11   2      116.73       99.10      6.25 o 
   3  11   2       23.24       34.60      3.40 o 
   4  11   2        0.46       -4.17      5.57 o 
  -6  12   2      310.22      395.26     11.83 o 
  -5  12   2        0.77       -0.02      4.95 o 
  -4  12   2       78.66       53.97      4.16 o 
  -3  12   2       14.20       12.64      3.12 o 
  -2  12   2      110.96       66.32      5.82 o 
  -1  12   2       24.54       13.14      3.26 o 
   0  12   2        0.09        1.53      4.10 o 
   1  12   2      205.44       82.80      6.43 o 
   2  12   2        0.02       -0.30      3.95 o 
   3  12   2        8.80        7.25      5.05 o 
  -5  13   2        0.72        2.44      3.94 o 
  -4  13   2        0.27        4.09      3.23 o 
  -3  13   2        3.76       -2.28      5.11 o 
  -2  13   2      124.00       84.54      6.71 o 
  -1  13   2       28.82       15.12      3.51 o 
   0  13   2       39.13       -2.57      4.63 o 
   1  13   2      159.01      178.43      8.91 o 
   2  13   2       66.96       28.24      4.34 o 
  -4  14   2      391.26      585.26     14.83 o 
  -3  14   2       31.70       41.50      3.83 o 
  -2  14   2       52.11       84.33      6.31 o 
  -1  14   2        0.01       -0.33      5.09 o 
   0  14   2       12.96        5.96      5.83 o 
   1  14   2       57.60       18.79      4.20 o 
   1 -16   3        6.97        2.96      5.79 o 
  -2 -15   3        0.15       -4.52      4.52 o 
  -1 -15   3      250.14      356.33     11.32 o 
   0 -15   3        2.89       -4.50      5.42 o 
   1 -15   3      187.60      247.97      9.97 o 
   2 -15   3        0.03        3.82      4.55 o 
   3 -15   3      193.60      226.76      9.93 o 
   4 -15   3       10.02       12.21      4.30 o 
  -3 -14   3       13.91       23.41      3.32 o 
  -2 -14   3      597.07      772.17     15.62 o 
  -1 -14   3      108.10      119.25      7.71 o 
   0 -14   3       26.42       20.39      3.51 o 
   1 -14   3      356.41      312.24     10.27 o 
   2 -14   3       81.42       88.92      6.26 o 
   3 -14   3        9.76        2.51      5.12 o 
   4 -14   3       99.98      132.23      8.06 o 
   5 -14   3     1160.16     1269.31     21.03 o 
  -4 -13   3      145.72      184.53      8.54 o 
  -3 -13   3      154.11      206.48      9.12 o 
  -2 -13   3        2.47        7.09      4.81 o 
  -1 -13   3        0.88       -1.47      3.90 o 
   0 -13   3        0.09        0.72      4.13 o 
   1 -13   3      145.75      147.02      7.13 o 
   2 -13   3        6.72        2.55      2.79 o 
   3 -13   3       83.37       95.59      6.50 o 
   4 -13   3      320.59      377.38     11.07 o 
   5 -13   3      171.94      162.69      8.69 o 
   6 -13   3        5.47        5.70      3.67 o 
  -5 -12   3       39.11       53.18      5.30 o 
  -4 -12   3      326.40      389.20     11.47 o 
  -3 -12   3      202.49      244.45      9.09 o 
  -2 -12   3      341.36      373.67     10.40 o 
  -1 -12   3      562.84      565.42     12.13 o 
   0 -12   3      177.56      261.35      8.51 o 
   1 -12   3        1.90        0.86      3.68 o 
   2 -12   3      356.31      404.06     10.22 o 
   3 -12   3       30.63       37.89      3.29 o 
   4 -12   3        5.86        3.65      3.91 o 
   5 -12   3      185.03      199.06      8.31 o 
   6 -12   3       96.55       88.08      7.26 o 
   7 -12   3        0.02        5.40      5.00 o 
  -6 -11   3       74.35      104.22      6.78 o 
  -5 -11   3       99.15      108.59      7.76 o 
  -4 -11   3      109.19      143.45      7.68 o 
  -3 -11   3        0.00        2.28      2.68 o 
  -2 -11   3      342.93      389.45      9.69 o 
  -1 -11   3       33.82       47.35      3.77 o 
   0 -11   3      512.78      583.75     11.07 o 
   1 -11   3      137.42      137.03      6.00 o 
   2 -11   3       26.57       32.51      2.66 o 
   3 -11   3        1.83        2.70      2.90 o 
   4 -11   3      515.09      570.44     11.90 o 
   5 -11   3      353.01      366.55     10.38 o 
   6 -11   3       15.25       13.11      2.93 o 
   7 -11   3       12.51       12.97      4.02 o 
  -7 -10   3      191.41      242.28     10.03 o 
  -6 -10   3      625.06      795.96     15.95 o 
  -5 -10   3        9.75       10.58      3.42 o 
  -4 -10   3      439.72      509.24     11.35 o 
  -3 -10   3      131.40      153.32      6.28 o 
  -2 -10   3      251.18      282.50      7.83 o 
  -1 -10   3      151.63      193.08      6.47 o 
   0 -10   3      701.46      728.06     11.48 o 
   1 -10   3       92.34       94.57      4.77 o 
   2 -10   3        0.95        2.14      2.60 o 
   3 -10   3     1601.55     1768.37     18.61 o 
   4 -10   3      242.79      266.82      7.88 o 
   5 -10   3      103.90      102.57      5.91 o 
   6 -10   3       40.45       40.96      3.39 o 
   7 -10   3       62.95       67.50      6.50 o 
   8 -10   3      145.72      163.87      9.30 o 
  -7  -9   3      281.27      348.04     11.19 o 
  -6  -9   3       17.70       22.20      3.71 o 
  -5  -9   3      209.24      246.40      8.40 o 
  -4  -9   3      387.57      414.20      9.82 o 
  -3  -9   3       39.22       37.50      2.59 o 
  -2  -9   3      620.24      648.52     10.82 o 
  -1  -9   3      280.01      288.20      7.19 o 
   0  -9   3      931.06      949.56      8.66 o 
   1  -9   3       93.96       98.84      4.43 o 
   2  -9   3     1791.03     1743.15     23.76 o 
   3  -9   3     2465.84     2645.99     30.36 o 
   4  -9   3       74.52       82.21      5.04 o 
   5  -9   3      464.60      481.59     10.66 o 
   6  -9   3        4.88        9.54      2.36 o 
   7  -9   3      144.91      149.68      7.79 o 
   8  -9   3       34.17       32.09      4.26 o 
  -8  -8   3       12.62       19.89      3.69 o 
  -7  -8   3      132.11      170.21      8.55 o 
  -6  -8   3       69.59       78.94      5.49 o 
  -5  -8   3      367.35      462.08     10.44 o 
  -4  -8   3      104.44      123.30      5.30 o 
  -3  -8   3       45.37       39.34      3.72 o 
  -2  -8   3      167.85      177.58      3.98 o 
  -1  -8   3      222.81      263.53      8.71 o 
   0  -8   3      993.19     1068.03      8.55 o 
   1  -8   3      392.53      443.89     12.16 o 
   2  -8   3       11.04       19.12      1.54 o 
   3  -8   3      308.96      347.35      7.72 o 
   4  -8   3      192.48      209.20      6.49 o 
   5  -8   3       60.88       68.27      4.60 o 
   6  -8   3       23.11       24.58      2.79 o 
   7  -8   3      115.19      127.37      6.76 o 
   8  -8   3        0.73       -5.50      5.50 o 
  -8  -7   3       95.72      101.18      6.67 o 
  -7  -7   3      198.19      218.30      8.99 o 
  -6  -7   3      124.01      117.11      6.16 o 
  -5  -7   3      542.48      564.99     10.99 o 
  -4  -7   3        1.28       -1.71      2.48 o 
  -3  -7   3     2709.19     3042.72     30.28 o 
  -2  -7   3     3928.66     4320.65     33.78 o 
  -1  -7   3       97.18       92.16      3.99 o 
   0  -7   3      391.37      388.73      4.91 o 
   1  -7   3      351.23      348.01      4.71 o 
   2  -7   3     2247.15     2382.49     41.57 o 
   3  -7   3     1112.58     1191.26     17.91 o 
   4  -7   3      530.71      560.54      9.76 o 
   5  -7   3        4.11       -0.38      2.89 o 
   6  -7   3      173.61      173.53      6.90 o 
   7  -7   3        1.86       -3.60      3.60 o 
   8  -7   3        0.29       -1.38      5.06 o 
  -8  -6   3      282.05      312.15     10.38 o 
  -7  -6   3       68.90       80.12      6.58 o 
  -6  -6   3        7.29       13.30      2.09 o 
  -5  -6   3      284.63      281.82      7.62 o 
  -4  -6   3       27.54       19.05      2.11 o 
  -3  -6   3      578.39      568.02     33.16 o 
  -2  -6   3      259.61      293.41      4.34 o 
  -1  -6   3      860.10      860.95      9.62 o 
   0  -6   3       26.12       36.68      4.43 o 
   1  -6   3        6.35        9.69      3.85 o 
   2  -6   3      961.67     1034.67     18.43 o 
   3  -6   3       74.43       74.45      2.65 o 
   4  -6   3      314.39      324.01      5.22 o 
   5  -6   3      338.70      392.48      8.79 o 
   6  -6   3      453.95      478.59     10.47 o 
   7  -6   3      170.14      177.31      7.33 o 
   8  -6   3      168.15      175.70      8.16 o 
   9  -6   3       90.89       98.42      7.77 o 
  -9  -5   3       46.33       64.15      6.25 o 
  -8  -5   3       62.45       78.68      6.52 o 
  -7  -5   3        0.67       -2.83      3.01 o 
  -6  -5   3      268.50      296.54      8.30 o 
  -5  -5   3      611.48      626.06     10.66 o 
  -4  -5   3       65.67       69.32      2.83 o 
  -3  -5   3      501.36      465.24     18.14 o 
  -2  -5   3      509.29      557.65     13.87 o 
  -1  -5   3     2643.38     2648.16     69.06 o 
   0  -5   3     1792.50     1811.61     17.42 o 
   1  -5   3      528.77      478.20      4.72 o 
   2  -5   3      205.48      146.13      3.04 o 
   3  -5   3      482.15      516.44      5.67 o 
   4  -5   3      386.37      381.79     10.19 o 
   5  -5   3       13.63       16.54      1.99 o 
   6  -5   3      258.36      251.13      7.65 o 
   7  -5   3        7.86        3.01      3.55 o 
   8  -5   3       16.29       21.08      2.89 o 
   9  -5   3      141.90      153.47      8.88 o 
  -9  -4   3       88.49       97.40      6.85 o 
  -8  -4   3      299.61      326.87     10.55 o 
  -7  -4   3       27.04       43.35      3.01 o 
  -6  -4   3      283.96      285.00      7.75 o 
  -5  -4   3      221.04      194.37      6.00 o 
  -4  -4   3       97.27       81.69      5.85 o 
  -3  -4   3     1048.75      934.22    101.84 o 
  -2  -4   3        0.28        0.04      1.30 o 
  -1  -4   3       17.57        9.79      0.95 o 
   0  -4   3       49.16       35.12      1.59 o 
   1  -4   3     1820.43     1806.82     29.18 o 
   2  -4   3      445.83      506.49     12.78 o 
   3  -4   3      461.13      603.03      5.90 o 
   4  -4   3        1.23        7.57      2.53 o 
   5  -4   3        8.51        8.88      1.88 o 
   6  -4   3        2.06        4.27      3.03 o 
   7  -4   3       49.85       61.16      4.69 o 
   8  -4   3       15.58       14.98      2.86 o 
   9  -4   3       18.68       24.23      4.17 o 
  -9  -3   3        9.00       12.30      3.09 o 
  -8  -3   3      391.67      419.79     11.54 o 
  -7  -3   3        0.13        5.20      1.89 o 
  -6  -3   3      307.89      291.50      7.69 o 
  -5  -3   3      510.73      522.94     36.59 o 
  -4  -3   3     2334.68     2394.72    100.75 o 
  -3  -3   3      369.79      332.97     37.82 o 
  -2  -3   3      141.33      136.28      4.15 o 
  -1  -3   3     1114.74     1033.54     11.49 o 
   0  -3   3     2585.85     2419.26     16.83 o 
   1  -3   3     4724.22     4456.29     24.12 o 
   2  -3   3       52.00       37.72      1.73 o 
   3  -3   3     4708.15     4978.32     32.15 o 
   4  -3   3     1906.77     2205.97     17.01 o 
   5  -3   3      118.99      122.26      5.04 o 
   6  -3   3      304.19      328.21      8.48 o 
   7  -3   3      178.69      183.68      7.29 o 
   8  -3   3      143.00      156.00      7.39 o 
   9  -3   3       82.56       75.94      7.26 o 
  -9  -2   3      278.43      312.59     10.79 o 
  -8  -2   3      157.36      149.83      7.66 o 
  -7  -2   3       22.79       18.73      2.55 o 
  -6  -2   3      456.53      436.59      9.21 o 
  -5  -2   3        6.53        2.44      1.74 o 
  -4  -2   3        1.97        6.14      1.10 o 
  -3  -2   3     1316.69     1119.70    197.67 o 
  -2  -2   3      146.63      120.59      2.70 o 
  -1  -2   3     1941.28     2040.31     37.37 o 
   0  -2   3        6.48        5.67      0.75 o 
   1  -2   3     7537.14     7126.63     32.10 o 
   2  -2   3      766.79      819.73     16.55 o 
   3  -2   3     1030.06     1040.72     14.79 o 
   4  -2   3      168.81      168.31      5.99 o 
   5  -2   3      807.66      821.58     11.69 o 
   6  -2   3       19.52       21.72      2.52 o 
   7  -2   3        2.03        3.89      3.00 o 
   8  -2   3        1.70        0.80      3.47 o 
   9  -2   3        8.77        6.31      3.95 o 
  -9  -1   3       24.08       25.23      3.31 o 
  -8  -1   3       23.56       25.82      2.93 o 
  -7  -1   3       65.47       63.24      4.71 o 
  -6  -1   3      684.62      634.87     10.65 o 
  -5  -1   3       10.93       15.25      1.73 o 
  -4  -1   3     4666.40     4540.89    542.79 o 
  -3  -1   3       65.99       60.39     10.71 o 
  -2  -1   3    18919.97    18685.72    466.30 o 
  -1  -1   3    22490.12    21550.71    509.54 o 
   0  -1   3     2508.12     2447.46     15.25 o 
   1  -1   3      596.19      512.50     59.95 o 
   2  -1   3      191.30      206.57      3.06 o 
   3  -1   3      260.90      246.98      3.85 o 
   4  -1   3        9.08        8.26      1.67 o 
   5  -1   3      304.58      330.43      7.72 o 
   6  -1   3      995.18     1123.98     15.13 o 
   7  -1   3       96.85       90.15      5.67 o 
   8  -1   3      341.74      337.90     10.26 o 
   9  -1   3       21.58       29.12      4.28 o 
  -9   0   3        3.92        0.83      4.94 o 
  -8   0   3       33.92       22.50      3.08 o 
  -7   0   3       11.10       11.73      2.19 o 
  -6   0   3     1048.08     1010.67     13.31 o 
  -5   0   3      997.24      824.55    269.30 o 
  -4   0   3     1873.59     1545.89    326.95 o 
  -3   0   3      201.03      191.60     44.12 o 
  -2   0   3     1855.32     1632.19    156.29 o 
  -1   0   3     1052.61     1077.58     15.44 o 
   0   0   3      526.04      576.75      5.51 o 
   1   0   3     4217.15     3856.76    438.72 o 
   2   0   3      199.68      165.98      9.24 o 
   3   0   3     1032.63     1059.48     18.32 o 
   4   0   3       12.60        7.07      1.30 o 
   5   0   3     2388.09     2646.51     29.66 o 
   6   0   3      544.38      575.69     11.24 o 
   7   0   3     1058.68      973.11     15.91 o 
   8   0   3       74.21       67.56      5.55 o 
  -9   1   3      366.36      361.20     11.47 o 
  -8   1   3       27.11       26.85      2.87 o 
  -7   1   3      501.26      466.61     10.18 o 
  -6   1   3       15.60       15.58      1.92 o 
  -5   1   3      348.16      264.76     91.02 o 
  -4   1   3      231.24      192.14     37.10 o 
  -3   1   3       92.97       80.53     24.47 o 
  -2   1   3       61.50       43.49      4.58 o 
  -1   1   3        3.05        6.84      0.80 o 
   0   1   3     4746.77     4586.44    137.22 o 
   1   1   3       61.58       84.46     15.04 o 
   2   1   3     1927.01     1860.87    133.91 o 
   3   1   3     1042.20     1145.58     44.48 o 
   4   1   3      365.69      408.10      5.61 o 
   5   1   3       10.24        7.82      2.04 o 
   6   1   3        8.58       10.12      2.30 o 
   7   1   3       32.46       29.98      3.00 o 
   8   1   3      101.72       95.60      7.16 o 
  -9   2   3        1.39        6.48      4.79 o 
  -8   2   3        1.05       -0.97      3.35 o 
  -7   2   3      538.50      421.42      9.76 o 
  -6   2   3      278.45      260.07      7.03 o 
  -5   2   3        8.21       10.38      2.70 o 
  -4   2   3      512.69      397.95     92.25 o 
  -3   2   3      630.92      516.15    157.15 o 
  -2   2   3     6588.82     6870.15    240.39 o 
  -1   2   3      365.56      369.24     10.83 o 
   0   2   3     5649.75     5533.57    413.12 o 
   1   2   3       91.63      112.72     18.11 o 
   2   2   3     5501.25     5983.19    202.02 o 
   3   2   3     1770.76     1676.86     87.95 o 
   4   2   3      874.11      944.48      8.56 o 
   5   2   3     1407.73     1527.98     16.86 o 
   6   2   3       62.05       64.63      4.63 o 
   7   2   3      246.07      210.56      8.14 o 
   8   2   3       16.45       16.61      3.86 o 
  -9   3   3       14.75       18.29      3.26 o 
  -8   3   3      173.20      151.00      6.99 o 
  -7   3   3      387.34      325.45      8.81 o 
  -6   3   3      118.30       99.64      4.85 o 
  -5   3   3      313.71      244.76     80.28 o 
  -4   3   3        1.38       -0.54      1.50 o 
  -3   3   3     1056.75      755.06    296.77 o 
  -2   3   3       17.65       10.63      1.28 o 
  -1   3   3        0.04        0.83      1.23 o 
   0   3   3     1279.32     1391.72     39.14 o 
   1   3   3      804.06      749.88    119.95 o 
   2   3   3       63.04       36.41      2.07 o 
   3   3   3      400.10      415.11     16.09 o 
   4   3   3      990.17     1067.15     13.28 o 
   5   3   3      296.74      328.73      8.26 o 
   6   3   3        2.82        2.94      3.11 o 
   7   3   3      157.12      153.03      7.59 o 
   8   3   3       30.78       33.29      4.37 o 
  -9   4   3       58.47       70.80      5.89 o 
  -8   4   3        2.17        6.76      3.15 o 
  -7   4   3        0.98        3.64      3.13 o 
  -6   4   3      110.07       87.90      4.81 o 
  -5   4   3      139.23       57.11      3.84 o 
  -4   4   3     4057.89     3540.57    808.83 o 
  -3   4   3      342.83      347.10    118.18 o 
  -2   4   3      775.69      788.00     35.79 o 
  -1   4   3      121.24      115.79      2.60 o 
   0   4   3      739.34      679.02     15.64 o 
   1   4   3       50.92       62.08     12.87 o 
   2   4   3      614.44      689.14     31.67 o 
   3   4   3      456.39      496.77     10.29 o 
   4   4   3        3.81        1.88      2.82 o 
   5   4   3       45.61       54.48      4.24 o 
   6   4   3       26.35       28.82      2.95 o 
   7   4   3      375.61      382.81     11.12 o 
   8   4   3        9.94        8.27      3.80 o 
  -9   5   3       46.49       51.82      3.99 o 
  -8   5   3      180.02      154.51      8.04 o 
  -7   5   3      104.14       81.10      5.28 o 
  -6   5   3        1.38        0.39      2.82 o 
  -5   5   3        8.09        1.67      2.44 o 
  -4   5   3      422.65      443.07     80.59 o 
  -3   5   3     2845.73     2177.78    715.81 o 
  -2   5   3        4.12        3.85      1.13 o 
  -1   5   3     2376.87     2789.19     25.06 o 
   0   5   3      181.01      198.62      3.65 o 
   1   5   3      254.51      247.12     33.88 o 
   2   5   3      951.51     1019.95     54.48 o 
   3   5   3       17.28       14.75      2.03 o 
   4   5   3      324.07      359.81      8.73 o 
   5   5   3      196.54      120.66      6.13 o 
   6   5   3      625.40      479.21     11.60 o 
   7   5   3      468.45      411.22     12.23 o 
  -9   6   3     1613.15     1856.29     25.11 o 
  -8   6   3        4.31       -0.53      4.97 o 
  -7   6   3       73.77       67.96      4.93 o 
  -6   6   3       74.56       68.75      4.83 o 
  -5   6   3      252.13      138.33      5.63 o 
  -4   6   3      723.34      638.72     10.21 o 
  -3   6   3       76.78       69.18     11.58 o 
  -2   6   3      372.99      385.30     24.50 o 
  -1   6   3      710.40      834.44      7.50 o 
   0   6   3      478.01      530.41     12.15 o 
   1   6   3        0.19        3.40      1.52 o 
   2   6   3     1124.91     1228.66     14.13 o 
   3   6   3      995.52     1202.39     14.96 o 
   4   6   3      323.93      377.28      9.27 o 
   5   6   3       15.55       11.22      2.61 o 
   6   6   3       30.48       31.86      3.13 o 
   7   6   3      223.08      230.63     10.29 o 
  -9   7   3      140.12      161.04      8.46 o 
  -8   7   3      217.18      166.31      9.00 o 
  -7   7   3       62.22       66.23      5.20 o 
  -6   7   3       39.65       42.92      3.07 o 
  -5   7   3      247.76      155.21      6.10 o 
  -4   7   3        3.15        0.16      2.61 o 
  -3   7   3      734.13      518.84      9.33 o 
  -2   7   3       64.01       67.90      5.61 o 
  -1   7   3      192.62      177.60      5.82 o 
   0   7   3      914.24      964.43     12.36 o 
   1   7   3      852.85      869.57     12.13 o 
   2   7   3     1836.54     2129.06     19.64 o 
   3   7   3       80.04       82.64      5.31 o 
   4   7   3      260.12      203.40      7.39 o 
   5   7   3       22.67       17.34      3.04 o 
   6   7   3      494.40      415.57     12.30 o 
  -8   8   3       18.38       21.23      3.27 o 
  -7   8   3       45.36       34.48      3.84 o 
  -6   8   3       10.61        6.36      2.56 o 
  -5   8   3      146.15      103.51      5.66 o 
  -4   8   3      100.72      101.42      5.05 o 
  -3   8   3        0.18       -1.39      2.47 o 
  -2   8   3      673.08      782.03     11.81 o 
  -1   8   3       65.17       74.25      4.16 o 
   0   8   3      410.58      434.00      8.99 o 
   1   8   3       17.21       12.99      2.17 o 
   2   8   3     1456.66     1701.30     18.73 o 
   3   8   3      784.11      663.32     12.52 o 
   4   8   3       61.83       52.68      3.71 o 
   5   8   3       63.76       31.36      3.35 o 
   6   8   3      228.08      223.54      9.67 o 
  -8   9   3       83.84       77.41      6.14 o 
  -7   9   3       18.70        7.48      3.67 o 
  -6   9   3       99.54       78.24      5.86 o 
  -5   9   3        6.75       11.22      2.24 o 
  -4   9   3        0.89        3.23      2.05 o 
  -3   9   3      336.77      401.58      9.53 o 
  -2   9   3       29.11       30.17      2.69 o 
  -1   9   3        1.34       -2.44      2.96 o 
   0   9   3       65.95       76.36      4.56 o 
   1   9   3     1053.61     1298.84     16.61 o 
   2   9   3      146.80      135.63      6.48 o 
   3   9   3       22.08       25.94      3.03 o 
   4   9   3      131.03      142.43      7.17 o 
   5   9   3      141.85       58.71      4.80 o 
  -7  10   3       17.73       14.44      3.28 o 
  -6  10   3      135.83       89.09      7.09 o 
  -5  10   3       59.37       44.27      3.37 o 
  -4  10   3      332.49      273.41      8.98 o 
  -3  10   3        1.90        4.47      2.76 o 
  -2  10   3      218.30      222.37      7.59 o 
  -1  10   3       91.71      116.78      5.56 o 
   0  10   3      217.19      118.64      6.30 o 
   1  10   3      872.38      864.38     14.54 o 
   2  10   3       15.08       20.31      2.76 o 
   3  10   3      208.21      285.04      9.87 o 
   4  10   3        9.06        6.95      5.02 o 
   5  10   3      213.31      163.52      8.66 o 
  -7  11   3       65.58       82.24      6.49 o 
  -6  11   3        0.60       -3.16      4.14 o 
  -5  11   3        6.00        4.14      3.54 o 
  -4  11   3        0.06        5.56      3.90 o 
  -3  11   3       59.73       55.71      5.48 o 
  -2  11   3       19.51       15.30      3.05 o 
  -1  11   3      236.99      280.56      8.99 o 
   0  11   3        2.27       -4.06      4.06 o 
   1  11   3       31.81       12.65      3.12 o 
   2  11   3        6.01        3.21      4.23 o 
   3  11   3      306.83      198.26      9.20 o 
   4  11   3       11.58        2.83      5.38 o 
  -6  12   3        3.51        0.96      4.43 o 
  -5  12   3       34.85       38.01      3.71 o 
  -4  12   3       52.51       31.75      4.00 o 
  -3  12   3        1.55       -2.14      4.52 o 
  -2  12   3       98.48       68.58      6.28 o 
  -1  12   3       74.83       62.67      5.72 o 
   0  12   3      117.03       12.76      3.47 o 
   1  12   3       32.45       15.40      3.23 o 
   2  12   3        7.18        7.36      5.10 o 
   3  12   3       16.13       10.95      3.74 o 
  -5  13   3       13.57       19.53      3.38 o 
  -4  13   3      117.47      145.65      7.83 o 
  -3  13   3        0.26        2.05      3.82 o 
  -2  13   3      101.27      122.99      7.41 o 
  -1  13   3       25.45       21.69      4.00 o 
   0  13   3     1169.59     1165.59     19.86 o 
   1  13   3      128.58       58.76      4.58 o 
  -3  14   3        1.64        4.81      4.07 o 
  -2  14   3       98.56      152.76      8.15 o 
  -1  14   3      103.62       88.42      7.45 o 
   0 -16   4        0.06       12.72      3.55 o 
   1 -16   4       28.56       41.81      4.44 o 
   2 -16   4       33.50       26.39      4.35 o 
  -2 -15   4       27.72       31.77      3.72 o 
  -1 -15   4        1.08       -4.12      4.12 o 
   0 -15   4       13.82       17.45      4.09 o 
   1 -15   4        0.19       -1.45      4.86 o 
   2 -15   4       87.81       81.16      7.41 o 
   3 -15   4        5.91        5.47      5.56 o 
   4 -15   4      132.03      149.34      8.91 o 
  -4 -14   4       13.83       27.34      3.33 o 
  -3 -14   4       34.88       36.80      3.46 o 
  -2 -14   4       34.20       44.23      4.13 o 
  -1 -14   4       39.20       46.01      3.94 o 
   0 -14   4       66.73       63.36      5.86 o 
   1 -14   4        1.19        2.93      4.29 o 
   2 -14   4       20.71       24.30      3.16 o 
   3 -14   4      180.98      190.83      8.71 o 
   4 -14   4      118.05      141.03      8.60 o 
   5 -14   4        1.05        6.26      5.07 o 
  -5 -13   4        0.84       -3.97      3.97 o 
  -4 -13   4        9.22        9.46      2.76 o 
  -3 -13   4      240.25      285.98     10.28 o 
  -2 -13   4       86.52       86.42      6.53 o 
  -1 -13   4       29.95       35.46      3.61 o 
   0 -13   4      248.34      297.89      9.55 o 
   1 -13   4       61.64       72.29      5.29 o 
   2 -13   4        9.44       17.05      3.15 o 
   3 -13   4      234.88      254.07      9.13 o 
   4 -13   4      125.63      141.23      7.31 o 
   5 -13   4       57.94       63.78      4.56 o 
   6 -13   4        2.30        3.78      5.15 o 
  -5 -12   4       36.18       34.32      3.56 o 
  -4 -12   4       63.99       53.63      4.66 o 
  -3 -12   4       66.37       64.63      6.05 o 
  -2 -12   4       57.93       55.90      5.20 o 
  -1 -12   4        3.46        4.63      3.91 o 
   0 -12   4      126.64      126.95      6.48 o 
   1 -12   4        2.81        2.60      3.69 o 
   2 -12   4      105.31      106.09      5.85 o 
   3 -12   4       91.98       94.49      5.61 o 
   4 -12   4      174.76      196.43      8.06 o 
   5 -12   4      298.42      313.12     10.14 o 
   6 -12   4        9.38       12.59      4.12 o 
  -6 -11   4       23.34       25.58      3.42 o 
  -5 -11   4      286.40      315.30     10.91 o 
  -4 -11   4        7.75       15.93      2.42 o 
  -3 -11   4      253.54      272.96      8.95 o 
  -2 -11   4      142.13      157.00      6.45 o 
  -1 -11   4      228.00      241.54      7.60 o 
   0 -11   4        2.92        3.86      2.86 o 
   1 -11   4       33.75       34.80      2.73 o 
   2 -11   4      557.85      583.07     11.21 o 
   3 -11   4       22.46       22.49      2.75 o 
   4 -11   4        1.86        2.05      3.12 o 
   5 -11   4       49.12       57.44      5.21 o 
   6 -11   4        0.17       -0.54      3.67 o 
   7 -11   4      353.63      381.58     12.39 o 
  -7 -10   4      220.65      227.29      9.45 o 
  -6 -10   4       11.43        8.31      3.90 o 
  -5 -10   4      305.22      313.34     10.06 o 
  -4 -10   4       37.48       51.86      4.36 o 
  -3 -10   4       18.83       22.56      2.47 o 
  -2 -10   4      452.10      504.00     10.20 o 
  -1 -10   4      374.78      432.53      9.15 o 
   0 -10   4        1.53       -0.70      2.83 o 
   1 -10   4       47.16       42.31      3.68 o 
   2 -10   4      652.33      652.61     11.14 o 
   3 -10   4      768.88      842.66     12.99 o 
   4 -10   4        3.95        3.96      3.21 o 
   5 -10   4      212.41      228.83      8.07 o 
   6 -10   4        1.63        2.56      3.63 o 
   7 -10   4       14.16       16.29      3.86 o 
  -7  -9   4      243.03      291.40     10.32 o 
  -6  -9   4      103.55      115.20      7.50 o 
  -5  -9   4       65.99       81.47      5.69 o 
  -4  -9   4       26.61       25.97      2.54 o 
  -3  -9   4      269.26      262.50      7.34 o 
  -2  -9   4        0.00        2.19      1.77 o 
  -1  -9   4      102.03      108.40      4.82 o 
   0  -9   4      307.56      316.49      7.37 o 
   1  -9   4      407.95      405.69      8.34 o 
   2  -9   4     1881.77     1854.10     24.81 o 
   3  -9   4     1493.67     1478.05     16.42 o 
   4  -9   4        6.02        5.58      2.18 o 
   5  -9   4        3.36        3.46      2.29 o 
   6  -9   4      419.45      453.87     11.25 o 
   7  -9   4        0.07        1.10      3.89 o 
   8  -9   4       87.12       94.69      7.82 o 
  -8  -8   4       76.07       87.33      6.48 o 
  -7  -8   4       71.27       74.29      6.92 o 
  -6  -8   4        7.54       13.77      2.77 o 
  -5  -8   4      129.11      147.50      6.51 o 
  -4  -8   4      111.59      121.84      5.63 o 
  -3  -8   4       70.78       89.37      4.44 o 
  -2  -8   4        1.54        1.73      1.75 o 
  -1  -8   4      215.25      227.05      4.70 o 
   0  -8   4      149.53      159.21      3.65 o 
   1  -8   4       73.46       82.67      2.93 o 
   2  -8   4       66.07       67.45      4.55 o 
   3  -8   4        2.58        6.04      1.82 o 
   4  -8   4       12.32        9.92      2.08 o 
   5  -8   4        1.63        3.26      2.96 o 
   6  -8   4       13.84       12.98      2.74 o 
   7  -8   4        4.54        4.12      2.64 o 
   8  -8   4       75.84       92.03      7.23 o 
  -8  -7   4       84.67       96.72      6.55 o 
  -7  -7   4        3.55        4.35      3.35 o 
  -6  -7   4      503.15      537.37     11.83 o 
  -5  -7   4        6.96        6.48      2.06 o 
  -4  -7   4        0.64        0.17      2.44 o 
  -3  -7   4       76.78       72.79      3.49 o 
  -2  -7   4     1068.14     1204.94     41.36 o 
  -1  -7   4      609.92      641.32      9.10 o 
   0  -7   4       29.23       32.65      1.68 o 
   1  -7   4      264.52      280.46      6.67 o 
   2  -7   4        4.74       13.20      2.46 o 
   3  -7   4       82.02       82.10      2.96 o 
   4  -7   4      423.24      443.41      8.95 o 
   5  -7   4      186.20      177.35      6.56 o 
   6  -7   4      169.72      174.08      6.80 o 
   7  -7   4       46.98       52.77      5.07 o 
   8  -7   4       46.46       48.51      4.65 o 
  -8  -6   4      231.23      280.64      9.70 o 
  -7  -6   4        4.16        3.27      4.67 o 
  -6  -6   4      244.37      266.25      8.06 o 
  -5  -6   4       47.31       43.72      3.97 o 
  -4  -6   4      355.74      346.08      7.71 o 
  -3  -6   4      914.26      977.80     41.82 o 
  -2  -6   4       13.02       17.31      1.25 o 
  -1  -6   4       46.64       35.73      1.92 o 
   0  -6   4      147.39      154.24      3.05 o 
   1  -6   4       49.36       49.38      5.72 o 
   2  -6   4       48.48       55.28      2.24 o 
   3  -6   4        8.63       13.42      1.57 o 
   4  -6   4       41.12       38.40      3.44 o 
   5  -6   4      159.09      144.68      5.80 o 
   6  -6   4      125.08      132.45      5.86 o 
   7  -6   4       48.13       42.58      3.45 o 
   8  -6   4       39.12       45.14      4.47 o 
  -9  -5   4       31.12       39.74      4.00 o 
  -8  -5   4      709.33      770.82     15.79 o 
  -7  -5   4      134.57      130.76      6.43 o 
  -6  -5   4      127.89      142.97      5.87 o 
  -5  -5   4       28.45       24.25      2.28 o 
  -4  -5   4      264.83      264.09      4.64 o 
  -3  -5   4        4.24        6.81      1.07 o 
  -2  -5   4        3.04        2.84      1.43 o 
  -1  -5   4       21.18       22.18      1.31 o 
   0  -5   4      711.68      821.68      8.73 o 
   1  -5   4        2.90        5.19      5.72 o 
   2  -5   4      230.77      258.32      3.99 o 
   3  -5   4      320.25      346.38      4.90 o 
   4  -5   4       46.58       49.42      2.74 o 
   5  -5   4        6.98        9.16      2.02 o 
   6  -5   4        0.20       -2.71      2.82 o 
   7  -5   4       26.49       34.57      3.08 o 
   8  -5   4        7.06        9.48      2.72 o 
  -9  -4   4      124.59      118.54      7.23 o 
  -8  -4   4      130.52      153.97      7.74 o 
  -7  -4   4      154.07      152.13      6.96 o 
  -6  -4   4      248.90      263.65      7.66 o 
  -5  -4   4      360.10      376.69      8.02 o 
  -4  -4   4      351.06      352.56      5.62 o 
  -3  -4   4      123.44      136.02     11.31 o 
  -2  -4   4     1872.05     1886.73     18.72 o 
  -1  -4   4     2053.52     2063.89     28.21 o 
   0  -4   4      579.20      567.05      4.99 o 
   1  -4   4     1660.64     1702.29     17.09 o 
   2  -4   4      212.06      210.34      3.53 o 
   3  -4   4       30.71       39.36      2.13 o 
   4  -4   4       13.55       10.81      1.31 o 
   5  -4   4       19.81       22.69      2.19 o 
   6  -4   4       40.52       40.34      3.93 o 
   7  -4   4      271.84      271.59      8.88 o 
   8  -4   4      129.80      145.57      7.77 o 
  -9  -3   4      121.60      150.93      7.77 o 
  -8  -3   4        0.22       -3.09      4.29 o 
  -7  -3   4      464.46      456.34     10.58 o 
  -6  -3   4       50.89       61.45      4.16 o 
  -5  -3   4      107.27      129.13      3.56 o 
  -4  -3   4      625.13      593.62     20.97 o 
  -3  -3   4       18.50       20.88      1.43 o 
  -2  -3   4       16.61        5.91      2.14 o 
  -1  -3   4     1685.98     1697.64     34.73 o 
   0  -3   4        4.94        4.01      0.81 o 
   1  -3   4      243.66      242.43      4.49 o 
   2  -3   4      119.12      142.75      8.98 o 
   3  -3   4        0.02       -1.95      2.22 o 
   4  -3   4        1.89       -2.33      3.56 o 
   5  -3   4        2.77        2.88      2.61 o 
   6  -3   4      384.58      403.13      9.72 o 
   7  -3   4        7.62       13.89      2.31 o 
   8  -3   4        2.71        3.64      3.51 o 
  -9  -2   4      441.40      522.36     13.20 o 
  -8  -2   4      122.70      133.64      6.99 o 
  -7  -2   4      799.14      790.03     13.27 o 
  -6  -2   4      480.57      440.66      9.31 o 
  -5  -2   4     2817.21     2816.84    218.54 o 
  -4  -2   4     6904.72     6897.57    675.68 o 
  -3  -2   4      597.70      547.10     73.43 o 
  -2  -2   4      514.62      547.31     10.40 o 
  -1  -2   4      115.62      112.80      2.25 o 
   0  -2   4     1158.94     1150.43     12.34 o 
   1  -2   4      946.86      890.55      9.00 o 
   2  -2   4     2287.10     2476.82     57.80 o 
   3  -2   4        7.93        7.89      1.09 o 
   4  -2   4       69.58       71.28      2.77 o 
   5  -2   4      126.56      133.56      5.48 o 
   6  -2   4      345.90      377.84      9.16 o 
   7  -2   4        4.97        5.41      2.31 o 
   8  -2   4       51.84       50.50      3.71 o 
  -9  -1   4      189.60      224.34      8.83 o 
  -8  -1   4        2.98       -2.94      3.23 o 
  -7  -1   4       39.99       40.83      2.91 o 
  -6  -1   4     1451.42     1369.96     15.60 o 
  -5  -1   4        9.54       20.12      2.90 o 
  -4  -1   4      810.84      842.67     82.09 o 
  -3  -1   4     2090.79     1802.22    311.29 o 
  -2  -1   4      528.31      516.91      8.95 o 
  -1  -1   4        8.02       10.03      0.88 o 
   0  -1   4      154.98      161.52      5.97 o 
   1  -1   4      549.93      576.11      4.74 o 
   2  -1   4        5.02        1.66      1.27 o 
   3  -1   4      419.82      463.47      5.31 o 
   4  -1   4      146.58      152.00      3.74 o 
   5  -1   4      176.79      194.53      6.33 o 
   6  -1   4        8.98       15.43      2.42 o 
   7  -1   4       51.89       54.34      5.11 o 
   8  -1   4        8.59        9.77      3.71 o 
  -9   0   4      573.22      564.58     13.86 o 
  -8   0   4        6.70        8.95      2.48 o 
  -7   0   4        0.42       -1.43      3.08 o 
  -6   0   4        8.98        8.61      2.06 o 
  -5   0   4      901.17      787.47    151.57 o 
  -4   0   4        3.43        3.31      1.08 o 
  -3   0   4      200.76      125.69     27.03 o 
  -2   0   4      593.31      585.27      8.64 o 
  -1   0   4      575.45      549.89      7.55 o 
   0   0   4     1286.36     1245.06     13.14 o 
   1   0   4      160.23      177.98      9.63 o 
   2   0   4      126.80      120.68      5.94 o 
   3   0   4       94.38      120.57     10.04 o 
   4   0   4       77.06       71.04     10.41 o 
   5   0   4      450.49      507.06      9.89 o 
   6   0   4      510.96      596.93     11.72 o 
   7   0   4     1203.69     1054.89     17.00 o 
   8   0   4       45.97       35.29      4.20 o 
  -9   1   4        0.11       -0.02      4.85 o 
  -8   1   4     1145.16      960.76     15.83 o 
  -7   1   4      233.17      189.12      6.89 o 
  -6   1   4      121.94      125.73      5.18 o 
  -5   1   4      184.42      140.35     45.09 o 
  -4   1   4       32.96       48.08      5.03 o 
  -3   1   4       23.65       35.67     10.34 o 
  -2   1   4      474.27      451.95      9.68 o 
  -1   1   4      989.96     1070.01     13.93 o 
   0   1   4     1019.63     1099.30     38.30 o 
   1   1   4     1473.65     1577.42    110.91 o 
   2   1   4      174.66      197.80     10.41 o 
   3   1   4       54.71       63.57      2.56 o 
   4   1   4      333.57      342.55      7.48 o 
   5   1   4     1281.68     1394.68     16.34 o 
   6   1   4       41.83       31.73      2.91 o 
   7   1   4       24.24       23.61      2.98 o 
   8   1   4      135.69      128.80      8.45 o 
  -9   2   4       44.39       47.61      4.26 o 
  -8   2   4       28.84       23.03      3.11 o 
  -7   2   4     1383.55     1251.02     16.52 o 
  -6   2   4      157.20      147.35      5.69 o 
  -5   2   4     1377.79     1015.49    400.90 o 
  -4   2   4       45.92       34.37      5.38 o 
  -3   2   4     1956.69     1370.85    486.04 o 
  -2   2   4        0.72        0.99      1.51 o 
  -1   2   4      238.98      228.96      3.38 o 
   0   2   4     1377.50     1377.99     66.44 o 
   1   2   4      454.74      464.89     37.88 o 
   2   2   4     1040.77     1261.74     67.72 o 
   3   2   4        0.59        2.86      1.29 o 
   4   2   4      679.03      719.52     11.13 o 
   5   2   4       20.36       23.31      2.34 o 
   6   2   4        0.25       -3.41      3.41 o 
   7   2   4      155.98      148.36      7.52 o 
   8   2   4       26.93       22.22      4.27 o 
  -9   3   4       59.55       65.67      5.86 o 
  -8   3   4       81.61       70.69      5.97 o 
  -7   3   4      330.31      286.32      8.48 o 
  -6   3   4      341.21      314.12      8.05 o 
  -5   3   4      584.62      339.20      7.54 o 
  -4   3   4      180.03      180.58     29.88 o 
  -3   3   4     1629.43     1282.55    388.34 o 
  -2   3   4       86.04       85.61      2.52 o 
  -1   3   4        0.38        0.56      1.31 o 
   0   3   4       19.31       30.70      1.77 o 
   1   3   4      995.23      858.37    119.19 o 
   2   3   4     1149.42     1317.67     41.27 o 
   3   3   4       39.33       41.04      4.56 o 
   4   3   4     1466.21     1557.68     16.71 o 
   5   3   4        1.43        2.65      2.96 o 
   6   3   4        6.47        6.22      2.42 o 
   7   3   4        3.33        7.51      2.55 o 
   8   3   4       78.99       91.45      7.96 o 
  -9   4   4       99.26      134.15      7.27 o 
  -8   4   4      235.77      194.45      8.34 o 
  -7   4   4       32.69       34.38      2.83 o 
  -6   4   4      468.34      471.99      9.83 o 
  -5   4   4       71.91       33.50      3.21 o 
  -4   4   4      544.20      457.36     67.10 o 
  -3   4   4     1647.45     1303.57    487.73 o 
  -2   4   4       82.52       78.12      4.23 o 
  -1   4   4      792.69      889.98     24.78 o 
   0   4   4      615.24      749.73      6.73 o 
   1   4   4       71.75       82.19      6.94 o 
   2   4   4       22.82       29.81      1.82 o 
   3   4   4       85.11      110.44      4.86 o 
   4   4   4      241.88      273.67      7.62 o 
   5   4   4       88.96       61.78      4.98 o 
   6   4   4        0.24        3.15      2.25 o 
   7   4   4      187.34      194.53      9.24 o 
  -9   5   4        7.81        4.69      3.44 o 
  -8   5   4     1292.30     1090.78     17.72 o 
  -7   5   4      172.35      161.08      6.86 o 
  -6   5   4     1014.37      845.95     13.39 o 
  -5   5   4      120.76       50.83      4.13 o 
  -4   5   4      664.66      566.61      9.62 o 
  -3   5   4      566.43      552.81     99.90 o 
  -2   5   4      982.95      997.31     45.22 o 
  -1   5   4     3168.20     3716.39     72.66 o 
   0   5   4      216.87      241.67      4.24 o 
   1   5   4      458.86      433.09     63.67 o 
   2   5   4        1.38        0.63      2.27 o 
   3   5   4     1553.11     1769.38     17.94 o 
   4   5   4       28.03       29.56      2.76 o 
   5   5   4      322.71      226.41      8.13 o 
   6   5   4       72.89       51.97      3.82 o 
   7   5   4       30.98       30.85      4.43 o 
  -9   6   4        3.26        6.39      2.92 o 
  -8   6   4      977.68      885.40     16.47 o 
  -7   6   4      148.58      126.87      6.87 o 
  -6   6   4      440.77      416.89      9.83 o 
  -5   6   4      178.99      108.82      5.31 o 
  -4   6   4      402.87      344.54      7.88 o 
  -3   6   4       25.51       22.64      2.06 o 
  -2   6   4       41.46       46.38      5.71 o 
  -1   6   4     1152.93     1246.20     18.70 o 
   0   6   4      188.64      216.58      6.23 o 
   1   6   4      706.71      638.46     10.32 o 
   2   6   4      288.18      343.68      8.13 o 
   3   6   4     1959.69     2328.02     21.58 o 
   4   6   4        5.54        2.41      3.27 o 
   5   6   4        2.59        7.27      2.32 o 
   6   6   4       34.80       31.30      4.11 o 
  -9   7   4        6.77        5.78      4.26 o 
  -8   7   4        7.28        7.88      3.07 o 
  -7   7   4        1.44        4.04      3.99 o 
  -6   7   4      100.80       92.93      5.41 o 
  -5   7   4      268.92      172.58      6.40 o 
  -4   7   4      499.51      448.46      9.45 o 
  -3   7   4      782.12      612.11     10.44 o 
  -2   7   4      405.77      400.27      8.39 o 
  -1   7   4      260.25      300.64      7.42 o 
   0   7   4     2244.48     2505.83     29.01 o 
   1   7   4     1549.21     1577.52     16.92 o 
   2   7   4       24.19       26.39      2.53 o 
   3   7   4        3.33        2.99      3.01 o 
   4   7   4      157.30      118.03      6.23 o 
   5   7   4        8.47        7.94      2.54 o 
   6   7   4      110.06      122.46      7.82 o 
  -8   8   4       34.23       47.67      3.65 o 
  -7   8   4      148.29      109.51      7.45 o 
  -6   8   4      160.38      144.56      6.85 o 
  -5   8   4      199.45      192.61      7.16 o 
  -4   8   4      573.68      539.50     10.78 o 
  -3   8   4       89.53       92.49      5.01 o 
  -2   8   4     1682.52     1989.85     19.29 o 
  -1   8   4      699.08      816.00     12.43 o 
   0   8   4      221.26      244.18      7.23 o 
   1   8   4        0.12       -1.39      2.89 o 
   2   8   4       49.23       70.69      4.98 o 
   3   8   4       56.54       55.18      5.36 o 
   4   8   4       32.89       31.35      3.15 o 
   5   8   4       37.77       17.15      3.83 o 
  -8   9   4       18.79       15.80      3.51 o 
  -7   9   4       69.44       90.30      6.47 o 
  -6   9   4       17.44       24.40      3.46 o 
  -5   9   4      402.08      319.24      9.38 o 
  -4   9   4      340.27      227.77      8.14 o 
  -3   9   4       22.93       27.20      2.70 o 
  -2   9   4      292.24      341.12      8.86 o 
  -1   9   4      169.87      201.09      7.09 o 
   0   9   4       26.83       28.68      2.60 o 
   1   9   4      332.45      362.71      9.79 o 
   2   9   4      540.15      478.82     11.23 o 
   3   9   4        4.22        1.91      2.94 o 
   4   9   4      109.13       86.78      6.32 o 
   5   9   4      107.94       77.12      7.56 o 
  -7  10   4       76.29       96.06      6.60 o 
  -6  10   4      499.26      330.47     11.05 o 
  -5  10   4        4.50        0.75      4.49 o 
  -4  10   4      220.76      205.94      8.23 o 
  -3  10   4        2.59        0.21      3.98 o 
  -2  10   4      181.07      164.65      7.46 o 
  -1  10   4       33.67       30.40      3.34 o 
   0  10   4      338.87      245.94      8.74 o 
   1  10   4      522.03      538.71     12.14 o 
   2  10   4       14.32        8.80      2.91 o 
   3  10   4      157.04      217.28      9.00 o 
   4  10   4        0.15       -0.64      5.20 o 
  -6  11   4        1.19        3.91      2.60 o 
  -5  11   4      247.40      215.72      9.29 o 
  -4  11   4       88.47       59.15      4.33 o 
  -3  11   4      125.10       69.73      6.43 o 
  -2  11   4       25.17       18.34      3.40 o 
  -1  11   4       64.38       31.12      3.29 o 
   0  11   4      191.18       13.13      3.30 o 
   1  11   4       22.67       13.85      3.12 o 
   2  11   4       59.13       25.63      4.07 o 
   3  11   4       88.19       49.12      4.59 o 
  -5  12   4       33.46       55.40      5.45 o 
  -4  12   4      114.63      143.65      7.44 o 
  -3  12   4      118.69       54.65      4.40 o 
  -2  12   4      277.90      156.93      8.32 o 
  -1  12   4        1.60       -4.64      4.64 o 
   0  12   4      389.11      434.34     12.52 o 
   1  12   4       63.39       86.59      7.19 o 
   2  12   4      127.27       70.36      5.19 o 
  -4  13   4        7.46        8.71      3.08 o 
  -3  13   4       77.08      103.89      6.97 o 
  -2  13   4        1.37        2.75      3.77 o 
  -1  13   4      150.79      142.01      8.34 o 
   0  13   4        0.47       -6.23      6.23 o 
   0 -16   5      274.17      336.02     11.94 o 
   1 -16   5      242.62      297.28     11.88 o 
   2 -16   5       11.06       18.55      3.96 o 
  -2 -15   5      133.53      175.69      8.82 o 
  -1 -15   5       12.95       22.76      3.09 o 
   0 -15   5      357.98      422.05     12.41 o 
   1 -15   5        0.14        5.84      4.97 o 
   2 -15   5      596.47      616.78     14.83 o 
   3 -15   5      581.29      627.70     15.09 o 
   4 -15   5        8.89       12.10      3.91 o 
  -4 -14   5       26.13       27.84      3.50 o 
  -3 -14   5       31.98       38.60      3.49 o 
  -2 -14   5       73.16       68.73      6.59 o 
  -1 -14   5        0.85       -0.03      4.27 o 
   0 -14   5       67.85       76.61      6.74 o 
   1 -14   5        0.21        1.33      4.35 o 
   2 -14   5      154.51      138.23      7.64 o 
   3 -14   5       94.63       98.23      6.80 o 
   4 -14   5       59.57       84.30      6.88 o 
   5 -14   5       48.05       48.17      4.49 o 
  -5 -13   5       14.60       15.32      3.27 o 
  -4 -13   5       22.05       26.57      3.42 o 
  -3 -13   5       34.54       51.75      4.41 o 
  -2 -13   5       79.26      103.02      6.97 o 
  -1 -13   5      448.07      536.23     12.26 o 
   0 -13   5      544.49      639.43     13.25 o 
   1 -13   5        4.37        3.85      3.90 o 
   2 -13   5      164.69      195.71      7.87 o 
   3 -13   5       50.93       59.73      5.79 o 
   4 -13   5      843.79      940.39     16.77 o 
   5 -13   5      124.77      140.84      8.34 o 
   6 -13   5        9.84       12.57      4.21 o 
  -5 -12   5        0.11        2.05      3.77 o 
  -4 -12   5       36.70       37.52      3.98 o 
  -3 -12   5      168.18      178.11      7.82 o 
  -2 -12   5        0.09        2.77      4.03 o 
  -1 -12   5       77.78       85.08      5.61 o 
   0 -12   5       67.88       58.63      3.67 o 
   1 -12   5       66.77       73.76      5.29 o 
   2 -12   5      282.92      301.02      8.90 o 
   3 -12   5       15.97       18.51      2.72 o 
   4 -12   5      220.91      244.17      8.77 o 
   5 -12   5       42.28       44.97      3.61 o 
   6 -12   5       90.01      102.01      7.24 o 
  -6 -11   5       39.69       40.78      4.00 o 
  -5 -11   5      190.45      227.37      9.09 o 
  -4 -11   5        2.09        5.02      2.48 o 
  -3 -11   5      299.31      318.24      9.33 o 
  -2 -11   5      124.48      122.85      5.69 o 
  -1 -11   5      173.83      169.51      6.41 o 
   0 -11   5        1.12        0.18      2.72 o 
   1 -11   5       28.76       27.45      2.62 o 
   2 -11   5      157.36      176.62      6.67 o 
   3 -11   5       37.98       41.58      3.32 o 
   4 -11   5        4.92        2.07      3.75 o 
   5 -11   5       29.75       30.02      3.20 o 
   6 -11   5      236.33      241.90      9.29 o 
   7 -11   5       31.10       37.32      4.44 o 
  -7 -10   5      139.48      179.03      8.59 o 
  -6 -10   5       69.35       77.98      6.89 o 
  -5 -10   5        3.05       -0.73      4.52 o 
  -4 -10   5       15.59       10.92      2.36 o 
  -3 -10   5      936.67      971.48     14.63 o 
  -2 -10   5       84.29      100.79      5.21 o 
  -1 -10   5       90.46       91.38      4.79 o 
   0 -10   5      627.65      631.10     10.81 o 
   1 -10   5       13.37       19.44      2.38 o 
   2 -10   5      134.31      124.43      5.49 o 
   3 -10   5        9.91        5.50      2.32 o 
   4 -10   5      527.85      538.91     11.35 o 
   5 -10   5       50.35       52.87      5.15 o 
   6 -10   5      271.35      305.21      9.86 o 
   7 -10   5        5.65        4.82      5.15 o 
  -7  -9   5       76.70      110.26      6.95 o 
  -6  -9   5        3.25        9.04      3.12 o 
  -5  -9   5       70.90       81.28      5.12 o 
  -4  -9   5       21.80       16.44      2.53 o 
  -3  -9   5      118.43      116.02      5.58 o 
  -2  -9   5        1.82        2.38      2.54 o 
  -1  -9   5       83.56       79.71      4.18 o 
   0  -9   5      226.69      209.64      6.07 o 
   1  -9   5      906.84      930.16     12.43 o 
   2  -9   5       14.39       14.34      2.01 o 
   3  -9   5     2877.92     2787.34     32.30 o 
   4  -9   5      266.45      261.67      7.75 o 
   5  -9   5        2.55        3.60      3.41 o 
   6  -9   5      171.97      190.41      7.79 o 
   7  -9   5       52.27       47.95      4.48 o 
  -8  -8   5       35.52       58.75      4.42 o 
  -7  -8   5        1.28        0.28      4.78 o 
  -6  -8   5      157.74      168.40      7.01 o 
  -5  -8   5      421.81      467.41     10.43 o 
  -4  -8   5        6.63        2.47      3.20 o 
  -3  -8   5      220.60      241.77      6.79 o 
  -2  -8   5      422.40      406.58      8.33 o 
  -1  -8   5     1059.37     1059.89     13.97 o 
   0  -8   5       92.07       87.28      4.18 o 
   1  -8   5     2754.93     2739.63     28.20 o 
   2  -8   5       14.49       17.23      2.02 o 
   3  -8   5      375.73      371.27      8.31 o 
   4  -8   5       92.93       81.00      4.93 o 
   5  -8   5      218.78      221.24      7.43 o 
   6  -8   5      253.98      273.77      9.11 o 
   7  -8   5        5.42        2.21      3.59 o 
   8  -8   5       55.31       69.50      5.05 o 
  -8  -7   5        0.86        1.82      3.97 o 
  -7  -7   5       75.71       79.43      6.66 o 
  -6  -7   5       48.99       53.72      4.84 o 
  -5  -7   5        5.46        3.14      3.01 o 
  -4  -7   5     2383.61     2425.56     29.17 o 
  -3  -7   5       73.07       79.70      4.14 o 
  -2  -7   5      644.81      670.64     13.21 o 
  -1  -7   5       25.72       27.97      1.46 o 
   0  -7   5     1061.13     1058.95      9.52 o 
   1  -7   5      164.71      183.18      3.77 o 
   2  -7   5      141.11      144.06      5.72 o 
   3  -7   5      379.89      371.32      7.94 o 
   4  -7   5       38.81       44.61      3.73 o 
   5  -7   5      345.25      352.34      8.98 o 
   6  -7   5      489.11      468.57     11.22 o 
   7  -7   5      611.41      668.62     14.14 o 
   8  -7   5      104.01      114.01      8.38 o 
  -8  -6   5       40.80       66.27      5.73 o 
  -7  -6   5        5.32        5.24      4.23 o 
  -6  -6   5       87.33       78.28      5.29 o 
  -5  -6   5      168.46      178.18      6.30 o 
  -4  -6   5        0.47       -0.48      2.28 o 
  -3  -6   5      261.95      245.85     21.24 o 
  -2  -6   5        2.99        0.34      1.47 o 
  -1  -6   5     1372.64     1457.52     12.91 o 
   0  -6   5      303.24      305.13      4.33 o 
   1  -6   5      592.23      539.12      9.63 o 
   2  -6   5      519.36      510.64      7.51 o 
   3  -6   5      595.79      564.82      6.67 o 
   4  -6   5       25.33       28.04      2.32 o 
   5  -6   5      465.38      489.73     10.03 o 
   6  -6   5       98.92       85.43      5.36 o 
   7  -6   5      741.04      769.34     14.84 o 
   8  -6   5      188.77      225.43      9.59 o 
  -9  -5   5        4.93        5.07      4.51 o 
  -8  -5   5       32.06       32.30      3.86 o 
  -7  -5   5        7.59        7.11      2.57 o 
  -6  -5   5       53.27       55.60      4.31 o 
  -5  -5   5      509.55      495.88      9.54 o 
  -4  -5   5        4.67        4.02      2.71 o 
  -3  -5   5      390.44      405.74     26.78 o 
  -2  -5   5      529.77      512.81      8.00 o 
  -1  -5   5       12.00       16.41      1.14 o 
   0  -5   5       30.12       15.58      1.14 o 
   1  -5   5      554.30      646.38     15.41 o 
   2  -5   5     1802.84     1846.26     14.84 o 
   3  -5   5        0.53        1.03      1.83 o 
   4  -5   5       38.45       31.48      2.22 o 
   5  -5   5      556.40      554.68     10.66 o 
   6  -5   5       20.49       20.35      2.63 o 
   7  -5   5        1.07       -0.01      3.85 o 
   8  -5   5       33.50       36.06      4.61 o 
  -9  -4   5        0.50        3.67      3.91 o 
  -8  -4   5        0.51       -1.06      4.69 o 
  -7  -4   5        7.70        7.37      2.23 o 
  -6  -4   5      217.58      214.45      7.10 o 
  -5  -4   5     1155.01     1120.78     13.77 o 
  -4  -4   5       45.61       43.33      2.33 o 
  -3  -4   5       84.99       88.53      7.69 o 
  -2  -4   5      450.48      436.35      8.31 o 
  -1  -4   5        0.04        1.02      1.28 o 
   0  -4   5     1118.78     1103.09     10.07 o 
   1  -4   5     5546.56     5549.50     32.83 o 
   2  -4   5      173.92      137.26      5.18 o 
   3  -4   5     1061.91     1115.53     25.85 o 
   4  -4   5      341.86      372.83      7.89 o 
   5  -4   5     1275.96     1355.38     16.09 o 
   6  -4   5      400.78      432.88     10.35 o 
   7  -4   5      206.60      220.50      8.34 o 
   8  -4   5        0.72        2.92      5.13 o 
  -9  -3   5      157.60      181.44      8.99 o 
  -8  -3   5        7.56       11.03      3.10 o 
  -7  -3   5       63.92       74.62      5.09 o 
  -6  -3   5      253.95      240.72      7.26 o 
  -5  -3   5     1142.68     1108.96     13.32 o 
  -4  -3   5       82.45       94.77      2.94 o 
  -3  -3   5      178.11      189.07     13.19 o 
  -2  -3   5     1725.15     1946.33     49.98 o 
  -1  -3   5      421.01      441.49      5.53 o 
   0  -3   5      786.00      751.89      8.07 o 
   1  -3   5        6.91        6.24      0.98 o 
   2  -3   5      419.50      415.52     14.54 o 
   3  -3   5      254.09      259.68      4.34 o 
   4  -3   5      147.66      169.06      5.65 o 
   5  -3   5      200.69      215.30      6.77 o 
   6  -3   5      216.97      219.38      7.46 o 
   7  -3   5      572.00      583.20     12.75 o 
   8  -3   5       95.55       92.65      7.44 o 
  -9  -2   5       31.93       33.37      3.60 o 
  -8  -2   5        0.55        2.78      4.02 o 
  -7  -2   5      158.38      139.10      6.28 o 
  -6  -2   5       66.39       82.00      4.51 o 
  -5  -2   5      240.52      252.62      5.26 o 
  -4  -2   5     2865.48     2918.83    146.26 o 
  -3  -2   5     2519.71     2690.97    195.58 o 
  -2  -2   5       17.18       15.15      1.82 o 
  -1  -2   5      936.59      939.70     26.40 o 
   0  -2   5       32.12       43.63      1.81 o 
   1  -2   5      878.76      967.51      9.42 o 
   2  -2   5        5.40       -1.30      1.30 o 
   3  -2   5       88.25       85.11      2.73 o 
   4  -2   5       10.32       11.05      1.87 o 
   5  -2   5      627.87      649.23     11.25 o 
   6  -2   5      517.76      510.82     11.17 o 
   7  -2   5      117.22      126.96      6.42 o 
   8  -2   5        4.72        6.77      3.58 o 
  -9  -1   5      112.80      107.35      6.96 o 
  -8  -1   5      147.16      143.35      6.73 o 
  -7  -1   5       68.93       57.52      4.62 o 
  -6  -1   5      812.17      763.88     11.93 o 
  -5  -1   5      376.79      364.79     20.90 o 
  -4  -1   5      466.22      521.80     41.66 o 
  -3  -1   5      599.91      620.15     92.53 o 
  -2  -1   5      843.03      922.99      9.13 o 
  -1  -1   5      781.64      852.86      9.73 o 
   0  -1   5      695.34      687.04     12.28 o 
   1  -1   5     1148.10     1323.22     11.08 o 
   2  -1   5     2421.04     2389.27    105.87 o 
   3  -1   5      491.52      523.15      6.01 o 
   4  -1   5     3084.47     3282.81     32.21 o 
   5  -1   5       14.93       17.25      2.35 o 
   6  -1   5      452.22      404.61     10.07 o 
   7  -1   5      739.17      705.38     14.45 o 
   8  -1   5       81.23       94.48      7.20 o 
  -9   0   5        2.70        5.61      2.71 o 
  -8   0   5       33.13       35.85      2.96 o 
  -7   0   5      183.75      171.89      6.59 o 
  -6   0   5       88.04       73.88      4.70 o 
  -5   0   5       63.44       55.08      9.23 o 
  -4   0   5      467.66      478.25     52.22 o 
  -3   0   5     1546.66     1552.42    185.78 o 
  -2   0   5      158.52      150.64      2.90 o 
  -1   0   5     1129.02     1206.80     24.50 o 
   0   0   5      716.83      709.91      6.47 o 
   1   0   5      149.72      197.23      3.41 o 
   2   0   5      214.25      220.14     18.83 o 
   3   0   5      166.80      194.73      6.51 o 
   4   0   5      106.51      113.77      4.87 o 
   5   0   5      243.12      281.88      8.12 o 
   6   0   5      101.55       82.65      5.36 o 
   7   0   5      118.81      100.26      6.71 o 
   8   0   5      250.66      258.35     10.84 o 
  -9   1   5       10.10       14.62      2.80 o 
  -8   1   5      370.56      308.89      9.43 o 
  -7   1   5      169.67      147.17      6.19 o 
  -6   1   5       38.36       32.93      2.36 o 
  -5   1   5       30.01       26.33      9.75 o 
  -4   1   5      741.63      797.60     48.88 o 
  -3   1   5        0.18        0.92      2.13 o 
  -2   1   5       71.17       91.33      2.43 o 
  -1   1   5      299.70      364.73      6.56 o 
   0   1   5     1335.87     1545.76     32.23 o 
   1   1   5     1379.47     1520.77     74.63 o 
   2   1   5      127.43      130.54      5.80 o 
   3   1   5       32.93       35.14      2.40 o 
   4   1   5      341.80      374.04      8.44 o 
   5   1   5      133.56      135.22      5.89 o 
   6   1   5      414.11      364.04      9.72 o 
   7   1   5      108.73      116.18      7.04 o 
   8   1   5      338.05      326.69     11.91 o 
  -9   2   5        4.37       -1.14      4.20 o 
  -8   2   5        4.72        6.49      3.13 o 
  -7   2   5      813.31      807.95     13.57 o 
  -6   2   5        0.70        2.37      2.72 o 
  -5   2   5       58.41       29.37      2.28 o 
  -4   2   5       42.17       38.10      5.37 o 
  -3   2   5      716.19      695.04    166.14 o 
  -2   2   5       19.14       24.35      1.67 o 
  -1   2   5      179.98      193.48      8.31 o 
   0   2   5     3214.64     3957.25    165.02 o 
   1   2   5      663.52      744.20     35.73 o 
   2   2   5       50.80       52.88      2.39 o 
   3   2   5      566.19      588.41      9.74 o 
   4   2   5      784.19      827.72     12.48 o 
   5   2   5       64.02       58.43      4.45 o 
   6   2   5      104.93       76.74      5.46 o 
   7   2   5       18.84       13.14      2.87 o 
  -9   3   5        9.69       11.55      2.88 o 
  -8   3   5        0.11       -2.54      4.66 o 
  -7   3   5       37.55       39.59      3.06 o 
  -6   3   5     1293.13     1208.31     15.44 o 
  -5   3   5      196.53      158.80      5.64 o 
  -4   3   5       34.43       47.86      2.48 o 
  -3   3   5       45.16       47.10     12.14 o 
  -2   3   5       16.53       15.98      1.28 o 
  -1   3   5        3.98        5.78      1.44 o 
   0   3   5      130.56      110.86      2.90 o 
   1   3   5       19.85       17.68      1.91 o 
   2   3   5        0.86       -0.20      3.55 o 
   3   3   5      406.91      422.40      8.68 o 
   4   3   5       47.95       38.65      2.75 o 
   5   3   5       16.63       16.87      2.45 o 
   6   3   5       56.79       48.96      3.43 o 
   7   3   5       77.68       74.33      6.82 o 
  -9   4   5      148.80      172.29      8.60 o 
  -8   4   5       65.39       59.72      5.92 o 
  -7   4   5        1.78        4.31      3.10 o 
  -6   4   5       81.53       87.37      4.87 o 
  -5   4   5      295.47      203.28      6.34 o 
  -4   4   5       64.45       71.91      4.24 o 
  -3   4   5       23.21       24.16      7.33 o 
  -2   4   5       82.68       86.22      4.07 o 
  -1   4   5        2.15        4.60      1.07 o 
   0   4   5      683.65      862.48     10.45 o 
   1   4   5        0.65        2.11      1.63 o 
   2   4   5        6.16        5.32      1.84 o 
   3   4   5      399.08      403.83      8.90 o 
   4   4   5     1024.88     1072.35     15.11 o 
   5   4   5       67.26       45.47      3.42 o 
   6   4   5       44.83       34.65      3.30 o 
   7   4   5       68.88       70.16      4.78 o 
  -9   5   5       16.14       15.04      3.31 o 
  -8   5   5      184.84      154.20      8.26 o 
  -7   5   5       99.62      105.85      5.89 o 
  -6   5   5       38.72       31.31      2.79 o 
  -5   5   5      131.09       76.25      4.71 o 
  -4   5   5      272.83      233.39      6.66 o 
  -3   5   5       11.82       16.81      4.55 o 
  -2   5   5       95.71       99.62      7.40 o 
  -1   5   5      216.88      268.29      7.23 o 
   0   5   5       91.58      116.97      3.34 o 
   1   5   5       47.89       42.06      3.54 o 
   2   5   5      175.00      211.88      6.58 o 
   3   5   5       93.35      116.81      5.54 o 
   4   5   5      201.98      136.14      6.17 o 
   5   5   5      528.61      429.80     11.12 o 
   6   5   5       85.29       53.63      4.56 o 
  -9   6   5       43.57       59.39      4.07 o 
  -8   6   5       10.58        0.25      5.68 o 
  -7   6   5      129.71       71.23      5.98 o 
  -6   6   5       45.46       40.93      3.22 o 
  -5   6   5       24.02       19.88      2.25 o 
  -4   6   5      125.79      126.26      5.36 o 
  -3   6   5        7.62        8.90      1.92 o 
  -2   6   5      106.94      113.18      5.07 o 
  -1   6   5      122.31      128.65      5.18 o 
   0   6   5      111.10      126.47      5.09 o 
   1   6   5       43.75       47.71      3.80 o 
   2   6   5       22.04       18.23      2.26 o 
   3   6   5        2.71        7.21      2.43 o 
   4   6   5       97.08       53.19      4.98 o 
   5   6   5       11.08        9.51      2.77 o 
   6   6   5       27.35       18.38      4.23 o 
  -8   7   5        3.82        4.69      3.92 o 
  -7   7   5      257.86      186.01      8.38 o 
  -6   7   5       39.10       40.01      3.07 o 
  -5   7   5       35.83       22.43      2.62 o 
  -4   7   5       38.45       47.08      3.93 o 
  -3   7   5       21.39       25.14      2.36 o 
  -2   7   5      127.73      123.74      5.29 o 
  -1   7   5       61.37       50.76      3.92 o 
   0   7   5     1921.47     2159.10     20.09 o 
   1   7   5      642.47      641.85     11.48 o 
   2   7   5      305.20      362.65      9.40 o 
   3   7   5      171.01      176.46      7.16 o 
   4   7   5      158.45      145.44      7.22 o 
   5   7   5       49.30       21.91      3.80 o 
  -8   8   5        7.95       13.10      2.93 o 
  -7   8   5      159.16      119.17      7.77 o 
  -6   8   5        2.06       -0.99      4.66 o 
  -5   8   5      336.30      308.08      9.09 o 
  -4   8   5        7.63        6.54      2.88 o 
  -3   8   5        0.15        3.35      1.90 o 
  -2   8   5        0.20        2.75      2.75 o 
  -1   8   5      316.27      324.14      8.49 o 
   0   8   5      270.18      319.26      8.49 o 
   1   8   5      290.12      305.10      8.78 o 
   2   8   5      136.02      131.63      6.59 o 
   3   8   5       18.97       27.49      3.12 o 
   4   8   5        6.76        5.01      3.80 o 
   5   8   5        2.99       -2.52      5.13 o 
  -7   9   5        6.81        5.59      4.92 o 
  -6   9   5       29.78       26.44      3.82 o 
  -5   9   5       35.74       22.85      3.27 o 
  -4   9   5       49.27       26.64      3.46 o 
  -3   9   5      120.31      121.96      6.41 o 
  -2   9   5        6.51        8.20      2.73 o 
  -1   9   5        8.31        3.93      2.76 o 
   0   9   5       19.86       19.75      2.92 o 
   1   9   5        0.53       -2.35      3.91 o 
   2   9   5        7.96        9.26      2.70 o 
   3   9   5        8.79       13.09      3.15 o 
   4   9   5      126.66       77.54      6.80 o 
  -7  10   5      141.04      184.62      8.85 o 
  -6  10   5        3.90        0.87      3.86 o 
  -5  10   5      371.91      241.70      9.65 o 
  -4  10   5       30.80       23.53      3.42 o 
  -3  10   5      381.39      304.26      9.60 o 
  -2  10   5       26.00       23.61      3.44 o 
  -1  10   5       64.11       68.57      5.71 o 
   0  10   5        0.51        3.50      3.58 o 
   1  10   5        3.45        7.21      2.66 o 
   2  10   5        0.89       -3.90      4.07 o 
   3  10   5       41.59       26.87      4.20 o 
  -6  11   5       57.97       67.23      6.44 o 
  -5  11   5      198.43      255.76      9.71 o 
  -4  11   5       49.17       49.37      4.02 o 
  -3  11   5      106.84       55.35      4.28 o 
  -2  11   5        0.97        0.27      4.40 o 
  -1  11   5       60.43       30.88      3.81 o 
   0  11   5       60.81        3.87      3.15 o 
   1  11   5        7.90        6.92      5.13 o 
   2  11   5       10.11       -0.46      3.79 o 
  -5  12   5       13.24       27.84      3.41 o 
  -4  12   5       46.80       57.66      5.67 o 
  -3  12   5       28.99       42.41      3.87 o 
  -2  12   5      148.92      237.02      9.20 o 
  -1  12   5       92.64       78.95      6.62 o 
   0  12   5        1.73        3.03      4.90 o 
   1  12   5       71.13       86.05      7.66 o 
  -2  13   5       65.80      142.22      7.99 o 
   0 -16   6      147.51      214.57     10.32 o 
   1 -16   6        0.01        4.79      5.81 o 
  -2 -15   6       20.30       24.17      3.38 o 
  -1 -15   6      220.01      234.00      9.26 o 
   0 -15   6        6.56        6.59      3.65 o 
   1 -15   6      141.55      161.84      8.60 o 
   2 -15   6       11.93        6.91      5.36 o 
   3 -15   6      113.49      127.38      7.77 o 
   4 -15   6      166.34      222.50      9.98 o 
  -4 -14   6       33.31       39.06      3.49 o 
  -3 -14   6        3.92        2.12      4.27 o 
  -2 -14   6       18.62       23.36      3.79 o 
  -1 -14   6      243.60      263.55      9.92 o 
   0 -14   6        0.18       -1.34      4.26 o 
   1 -14   6      360.44      313.70     10.21 o 
   2 -14   6      117.41      119.84      7.24 o 
   3 -14   6       50.31       49.83      3.86 o 
   4 -14   6        4.56        6.32      5.00 o 
   5 -14   6      140.60      138.67      8.81 o 
  -5 -13   6      430.78      487.61     13.64 o 
  -4 -13   6       20.83       25.21      3.25 o 
  -3 -13   6      212.45      206.33      9.10 o 
  -2 -13   6      107.79       92.11      7.08 o 
  -1 -13   6      235.39      280.68      9.46 o 
   0 -13   6       25.70       23.23      3.34 o 
   1 -13   6       65.47       71.03      5.53 o 
   2 -13   6       23.77       23.65      3.28 o 
   3 -13   6       20.08       16.24      3.16 o 
   4 -13   6       26.54       37.51      3.31 o 
   5 -13   6       48.62       47.03      4.76 o 
  -5 -12   6       27.56       29.27      3.42 o 
  -4 -12   6      552.23      600.45     13.82 o 
  -3 -12   6      236.46      255.67      9.23 o 
  -2 -12   6      463.01      483.33     11.51 o 
  -1 -12   6       83.47       83.46      5.78 o 
   0 -12   6       88.18      102.59      6.08 o 
   1 -12   6      206.22      179.25      7.45 o 
   2 -12   6       16.96       14.63      2.80 o 
   3 -12   6      367.82      415.67     10.89 o 
   4 -12   6      235.18      246.11      8.71 o 
   5 -12   6      551.77      625.33     14.34 o 
   6 -12   6       90.09      118.74      7.69 o 
  -6 -11   6       21.79       30.46      3.64 o 
  -5 -11   6       10.79       10.69      3.73 o 
  -4 -11   6        3.64        3.93      3.62 o 
  -3 -11   6      305.04      336.50      9.86 o 
  -2 -11   6       92.12       91.89      5.34 o 
  -1 -11   6      840.24      808.30     13.22 o 
   0 -11   6      233.70      235.15      7.40 o 
   1 -11   6       42.63       44.11      4.11 o 
   2 -11   6       75.78       86.19      4.93 o 
   3 -11   6      318.85      321.80      9.15 o 
   4 -11   6      134.73      144.88      6.76 o 
   5 -11   6        0.39        9.46      2.46 o 
   6 -11   6        6.59        0.29      4.99 o 
   7 -11   6        7.20        7.21      3.91 o 
  -7 -10   6       43.27       42.49      4.02 o 
  -6 -10   6      323.33      345.26     11.40 o 
  -5 -10   6       10.53       16.35      3.20 o 
  -4 -10   6      206.52      209.95      7.52 o 
  -3 -10   6      447.10      486.55     10.57 o 
  -2 -10   6     1409.11     1463.48     17.11 o 
  -1 -10   6      392.25      372.09      8.73 o 
   0 -10   6     1380.43     1363.54     16.03 o 
   1 -10   6     4976.65     4866.65     60.29 o 
   2 -10   6       89.83       87.93      5.05 o 
   3 -10   6       12.11       13.59      2.39 o 
   4 -10   6        1.57        0.87      3.40 o 
   5 -10   6      105.58      119.72      6.73 o 
   6 -10   6        0.07       -2.46      3.60 o 
   7 -10   6        1.25        0.59      5.32 o 
  -7  -9   6      410.18      517.81     13.17 o 
  -6  -9   6      246.12      262.97      9.82 o 
  -5  -9   6      105.41      106.52      6.09 o 
  -4  -9   6       23.77       22.46      2.61 o 
  -3  -9   6      129.86      119.18      5.68 o 
  -2  -9   6      450.18      463.35      9.48 o 
  -1  -9   6      242.61      241.56      6.77 o 
   0  -9   6       62.93       69.56      4.43 o 
   1  -9   6        0.66        3.92      1.94 o 
   2  -9   6      267.06      270.14      7.17 o 
   3  -9   6      418.64      408.62      9.37 o 
   4  -9   6      221.00      229.75      7.75 o 
   5  -9   6       35.61       36.04      3.05 o 
   6  -9   6        2.13        5.53      4.04 o 
   7  -9   6      150.68      176.21      8.94 o 
  -8  -8   6      225.80      309.75     11.08 o 
  -7  -8   6      163.20      171.67      8.68 o 
  -6  -8   6      112.66      111.45      6.23 o 
  -5  -8   6      280.49      309.64      8.67 o 
  -4  -8   6     4573.88     4717.95     60.76 o 
  -3  -8   6       55.13       55.82      3.99 o 
  -2  -8   6      476.32      483.50      8.96 o 
  -1  -8   6        0.12        0.09      2.01 o 
   0  -8   6      794.00      773.46     14.44 o 
   1  -8   6       15.74       15.62      1.41 o 
   2  -8   6      719.73      689.89     10.81 o 
   3  -8   6     1001.59      999.68     13.59 o 
   4  -8   6       78.12       82.64      4.86 o 
   5  -8   6      434.29      448.96     10.53 o 
   6  -8   6       75.46       61.01      5.73 o 
   7  -8   6      210.38      234.59      9.61 o 
  -8  -7   6        5.88        5.44      3.77 o 
  -7  -7   6      281.14      298.39     10.03 o 
  -6  -7   6       49.98       52.43      4.84 o 
  -5  -7   6        0.82       -2.89      2.89 o 
  -4  -7   6      471.71      446.25      9.29 o 
  -3  -7   6      629.10      633.25     10.22 o 
  -2  -7   6      552.48      532.82      6.40 o 
  -1  -7   6        2.20        0.26      1.69 o 
   0  -7   6     1366.07     1394.60     13.80 o 
   1  -7   6      137.82      120.50      3.31 o 
   2  -7   6      183.87      147.27      3.77 o 
   3  -7   6      541.61      605.25     10.35 o 
   4  -7   6       96.97       76.80      4.51 o 
   5  -7   6      404.71      416.10     10.02 o 
   6  -7   6        0.00        4.61      3.63 o 
   7  -7   6      743.28      769.49     15.47 o 
   8  -7   6       15.31       11.27      4.27 o 
  -8  -6   6      297.32      356.55     10.91 o 
  -7  -6   6      234.45      238.44      9.17 o 
  -6  -6   6       67.43       67.26      4.75 o 
  -5  -6   6       12.22       12.34      2.17 o 
  -4  -6   6      262.46      263.94      6.95 o 
  -3  -6   6      424.22      399.95     26.49 o 
  -2  -6   6       84.93       77.52      2.71 o 
  -1  -6   6      186.90      245.31      4.13 o 
   0  -6   6      381.69      297.23      4.48 o 
   1  -6   6       20.39       17.08      1.24 o 
   2  -6   6      203.59      191.74      4.01 o 
   3  -6   6      130.78      156.67      5.49 o 
   4  -6   6       52.09       63.14      3.95 o 
   5  -6   6       35.14       45.94      4.06 o 
   6  -6   6      177.07      196.56      7.70 o 
   7  -6   6      104.29       97.73      6.25 o 
   8  -6   6       17.95       19.44      3.81 o 
  -9  -5   6      383.82      476.25     13.52 o 
  -8  -5   6        0.76        0.57      4.77 o 
  -7  -5   6      187.90      175.92      7.36 o 
  -6  -5   6       16.78       15.46      2.40 o 
  -5  -5   6     2223.58     2054.96     27.45 o 
  -4  -5   6      464.73      469.12      8.74 o 
  -3  -5   6      466.67      455.71     23.76 o 
  -2  -5   6      473.49      423.37      6.42 o 
  -1  -5   6      268.00      236.49     14.27 o 
   0  -5   6     1326.74     1311.43     12.15 o 
   1  -5   6       16.81       25.65      1.57 o 
   2  -5   6     1020.68      950.94     10.38 o 
   3  -5   6       10.20       16.05      1.71 o 
   4  -5   6      209.89      228.50      6.76 o 
   5  -5   6        9.81        7.92      2.18 o 
   6  -5   6      368.41      386.44     10.11 o 
   7  -5   6       18.16       18.42      2.95 o 
   8  -5   6       19.81       21.03      4.14 o 
  -9  -4   6      107.83      131.64      7.64 o 
  -8  -4   6      208.78      195.88      8.58 o 
  -7  -4   6        3.26        3.45      3.41 o 
  -6  -4   6        1.82        3.54      2.90 o 
  -5  -4   6     1607.75     1564.38     16.44 o 
  -4  -4   6      211.52      213.31      4.29 o 
  -3  -4   6      117.17       95.60      7.41 o 
  -2  -4   6       95.25       94.90      2.70 o 
  -1  -4   6     4692.40     4867.90     31.81 o 
   0  -4   6       78.94       69.54      6.27 o 
   1  -4   6      268.36      272.94      9.09 o 
   2  -4   6     3369.00     3532.73     53.98 o 
   3  -4   6      179.65      215.10      4.35 o 
   4  -4   6       23.87       21.31      2.16 o 
   5  -4   6      193.25      208.50      7.11 o 
   6  -4   6     1153.54     1145.30     16.81 o 
   7  -4   6       88.40       96.81      6.50 o 
   8  -4   6        5.82        3.97      5.25 o 
  -9  -3   6       21.96       29.42      3.54 o 
  -8  -3   6      110.34      113.57      7.18 o 
  -7  -3   6      745.41      756.80     13.57 o 
  -6  -3   6     1381.07     1386.73     16.66 o 
  -5  -3   6       44.07       42.11      3.87 o 
  -4  -3   6       15.43       16.76      1.38 o 
  -3  -3   6     2775.40     2600.72    208.89 o 
  -2  -3   6     2394.73     2662.09     60.60 o 
  -1  -3   6     1638.64     1582.39     19.31 o 
   0  -3   6     1952.05     2043.19     20.27 o 
   1  -3   6     1490.47     1534.01     36.05 o 
   2  -3   6       35.54       18.62      1.58 o 
   3  -3   6        3.78        5.89      1.24 o 
   4  -3   6      769.76      815.13     12.00 o 
   5  -3   6      197.83      226.10      7.20 o 
   6  -3   6        0.32        2.53      3.13 o 
   7  -3   6      120.62      116.50      6.90 o 
   8  -3   6       74.41       86.69      7.35 o 
  -9  -2   6        0.58        0.86      4.20 o 
  -8  -2   6       62.80       63.54      5.99 o 
  -7  -2   6      245.04      260.79      8.31 o 
  -6  -2   6     3943.42     4002.69     38.99 o 
  -5  -2   6     1668.56     1653.06     16.32 o 
  -4  -2   6     2024.89     2014.27     99.32 o 
  -3  -2   6      737.85      663.47     46.72 o 
  -2  -2   6      184.64      202.42      9.14 o 
  -1  -2   6     1324.19     1255.05     13.04 o 
   0  -2   6        2.80        1.99      1.30 o 
   1  -2   6       40.45       38.09      1.87 o 
   2  -2   6       20.76       43.78      2.10 o 
   3  -2   6      682.51      662.45     11.26 o 
   4  -2   6     1187.61     1286.39     15.03 o 
   5  -2   6       66.40       73.07      4.77 o 
   6  -2   6       39.06       41.77      2.98 o 
   7  -2   6        4.77        9.45      2.64 o 
   8  -2   6       59.97       76.96      6.97 o 
  -9  -1   6       92.44      111.80      6.78 o 
  -8  -1   6      222.96      218.70      8.71 o 
  -7  -1   6       74.45       76.69      5.11 o 
  -6  -1   6     1836.33     1745.22     18.24 o 
  -5  -1   6       14.46       13.60      1.87 o 
  -4  -1   6      125.35      124.66      3.52 o 
  -3  -1   6      551.54      491.71     29.21 o 
  -2  -1   6      391.85      441.23      4.91 o 
  -1  -1   6      435.33      390.76      4.51 o 
   0  -1   6      100.95      130.15      5.26 o 
   1  -1   6     4354.93     4653.67     31.82 o 
   2  -1   6      302.15      328.15     16.98 o 
   3  -1   6      323.88      325.77     17.72 o 
   4  -1   6        0.29        3.43      2.54 o 
   5  -1   6     6448.07     6955.92     75.86 o 
   6  -1   6      482.69      437.09     10.88 o 
   7  -1   6        9.01       10.61      2.81 o 
   8  -1   6       91.27       91.82      7.82 o 
  -9   0   6       65.54       73.99      5.81 o 
  -8   0   6       71.15       73.68      6.15 o 
  -7   0   6      110.60      118.18      5.99 o 
  -6   0   6       39.38       32.04      2.55 o 
  -5   0   6       30.65       21.13      2.07 o 
  -4   0   6      263.45      255.16      9.41 o 
  -3   0   6     1736.51     1908.83    121.74 o 
  -2   0   6      821.99      877.60     12.63 o 
  -1   0   6     3668.90     3908.27    141.15 o 
   0   0   6      674.27      719.96     10.00 o 
   1   0   6     1203.12     1183.51     16.77 o 
   2   0   6       66.44       66.61      2.92 o 
   3   0   6     1865.30     1824.41     16.77 o 
   4   0   6      893.75      945.17     13.25 o 
   5   0   6        1.35       -1.47      3.00 o 
   6   0   6      256.51      213.15      8.03 o 
   7   0   6       17.50        9.14      3.20 o 
  -9   1   6        0.88       -4.18      4.18 o 
  -8   1   6       62.10       51.29      3.95 o 
  -7   1   6       17.19       15.01      2.44 o 
  -6   1   6      207.40      210.56      6.59 o 
  -5   1   6       66.32       47.74      3.42 o 
  -4   1   6      799.65      765.89     43.58 o 
  -3   1   6      183.45      183.07     23.05 o 
  -2   1   6      699.91      715.36     10.54 o 
  -1   1   6        0.17        0.58      1.38 o 
   0   1   6     2554.43     3090.96     44.25 o 
   1   1   6      623.59      586.47     13.75 o 
   2   1   6       36.42       33.90      4.54 o 
   3   1   6      517.54      491.88      9.12 o 
   4   1   6      381.30      371.97      8.72 o 
   5   1   6       75.80       56.88      4.49 o 
   6   1   6       38.24       27.90      3.05 o 
   7   1   6       40.01       31.23      4.33 o 
  -9   2   6        0.06       -2.66      3.99 o 
  -8   2   6        9.55       -0.80      5.12 o 
  -7   2   6      176.72      189.82      7.29 o 
  -6   2   6        3.64        4.42      2.16 o 
  -5   2   6        0.01        2.99      2.19 o 
  -4   2   6       12.30        6.44      2.06 o 
  -3   2   6        0.43        1.21      1.45 o 
  -2   2   6      660.87      677.12      6.54 o 
  -1   2   6     1919.87     2132.76     22.39 o 
   0   2   6       43.14       35.65      2.72 o 
   1   2   6     1298.14     1343.68     64.22 o 
   2   2   6        0.36       -0.42      1.81 o 
   3   2   6     1214.71     1301.28     15.11 o 
   4   2   6      398.26      399.49      9.46 o 
   5   2   6      483.20      325.69      9.21 o 
   6   2   6      105.39       96.63      6.00 o 
   7   2   6       63.68       62.09      5.04 o 
  -9   3   6       90.82       95.32      6.85 o 
  -8   3   6      212.63      204.82      8.71 o 
  -7   3   6        4.97        0.91      3.38 o 
  -6   3   6      630.89      616.14     11.45 o 
  -5   3   6       95.59       73.44      4.58 o 
  -4   3   6      573.56      552.69      9.54 o 
  -3   3   6       24.98       25.86      3.83 o 
  -2   3   6     1131.89     1194.29     16.60 o 
  -1   3   6       18.14       18.82      1.29 o 
   0   3   6      371.20      385.95      5.28 o 
   1   3   6       81.97       68.96      4.96 o 
   2   3   6      103.51      125.55      5.21 o 
   3   3   6      169.32      162.32      6.02 o 
   4   3   6       68.11       93.03      5.38 o 
   5   3   6      143.48       99.71      6.18 o 
   6   3   6       22.82       19.09      2.97 o 
   7   3   6      190.54      191.58      9.41 o 
  -9   4   6       20.71       24.82      3.52 o 
  -8   4   6       22.54       19.63      3.52 o 
  -7   4   6      139.72      127.97      6.34 o 
  -6   4   6       10.50       12.03      2.30 o 
  -5   4   6      236.31      142.71      5.86 o 
  -4   4   6      705.68      622.94     10.47 o 
  -3   4   6        5.42        3.32      2.56 o 
  -2   4   6      139.33      163.13      6.40 o 
  -1   4   6       92.14       88.47      3.00 o 
   0   4   6      518.81      580.18     10.15 o 
   1   4   6     1054.22     1039.53     13.05 o 
   2   4   6      402.09      407.67      8.88 o 
   3   4   6     1599.66     1684.58     18.51 o 
   4   4   6        2.18        3.31      2.25 o 
   5   4   6     1002.71      808.16     15.03 o 
   6   4   6       28.13       21.55      3.74 o 
  -9   5   6       15.03       16.56      3.49 o 
  -8   5   6       68.12       61.90      4.25 o 
  -7   5   6        3.83        2.93      2.63 o 
  -6   5   6       11.91       16.61      2.58 o 
  -5   5   6      277.30      193.47      6.93 o 
  -4   5   6      100.77       96.11      4.81 o 
  -3   5   6        1.16       -0.81      2.51 o 
  -2   5   6      710.67      788.06     11.48 o 
  -1   5   6        0.61        4.97      1.60 o 
   0   5   6      325.88      365.80      8.08 o 
   1   5   6       71.87       67.38      4.26 o 
   2   5   6      620.77      784.28     12.64 o 
   3   5   6       99.57      107.00      5.86 o 
   4   5   6       75.20       60.65      4.94 o 
   5   5   6       24.36       22.79      3.47 o 
   6   5   6       67.66       40.91      4.56 o 
  -8   6   6        4.18        8.72      2.59 o 
  -7   6   6        7.60        4.62      4.76 o 
  -6   6   6       14.78       21.68      2.74 o 
  -5   6   6        0.06       -2.34      3.18 o 
  -4   6   6      246.45      215.82      7.02 o 
  -3   6   6     1157.74      967.92     13.49 o 
  -2   6   6      860.42      955.40     13.22 o 
  -1   6   6       38.93       51.33      3.86 o 
   0   6   6      507.77      606.32     10.87 o 
   1   6   6       13.50       13.93      2.19 o 
   2   6   6      107.62      129.35      5.97 o 
   3   6   6       11.55       18.43      2.76 o 
   4   6   6      123.11      119.97      6.62 o 
   5   6   6      114.95       57.22      4.53 o 
  -8   7   6       86.92      115.58      7.12 o 
  -7   7   6       15.41        3.33      5.14 o 
  -6   7   6        6.48        9.62      2.64 o 
  -5   7   6      106.93      116.45      5.78 o 
  -4   7   6       30.85       30.43      2.93 o 
  -3   7   6       40.88       27.22      2.59 o 
  -2   7   6      326.32      354.16      8.86 o 
  -1   7   6      479.91      584.64     11.06 o 
   0   7   6        1.76       -2.98      2.98 o 
   1   7   6      140.05      141.67      6.44 o 
   2   7   6      414.90      363.71      9.63 o 
   3   7   6        1.74       -3.85      3.85 o 
   4   7   6      195.41      178.38      8.09 o 
   5   7   6      154.65       58.86      5.25 o 
  -8   8   6       48.34       59.77      4.31 o 
  -7   8   6       69.39       73.90      5.83 o 
  -6   8   6        0.00        3.97      5.13 o 
  -5   8   6       24.17       25.37      3.10 o 
  -4   8   6       47.92       44.96      3.68 o 
  -3   8   6       87.09       66.05      5.66 o 
  -2   8   6       32.39       34.28      3.15 o 
  -1   8   6      170.26      194.00      7.40 o 
   0   8   6       78.17       75.48      5.29 o 
   1   8   6      437.29      467.40     11.23 o 
   2   8   6      144.51      126.54      6.74 o 
   3   8   6       11.66       15.61      3.21 o 
   4   8   6      182.39       90.29      7.47 o 
  -7   9   6       56.92       70.53      6.14 o 
  -6   9   6       30.68       28.32      3.92 o 
  -5   9   6      191.04      182.45      8.46 o 
  -4   9   6        7.78       -0.72      4.59 o 
  -3   9   6        2.49       -1.44      4.28 o 
  -2   9   6       27.58       21.76      3.25 o 
  -1   9   6       82.38      103.82      6.44 o 
   0   9   6       65.07       58.85      5.81 o 
   1   9   6        0.95        2.04      3.99 o 
   2   9   6       97.95       93.00      6.55 o 
   3   9   6        0.08       -5.35      5.35 o 
   4   9   6       82.56       56.69      4.67 o 
  -6  10   6       50.91       71.56      5.69 o 
  -5  10   6       30.63       31.74      3.48 o 
  -4  10   6       84.93       64.26      4.42 o 
  -3  10   6      169.52      169.54      7.96 o 
  -2  10   6       10.04       10.75      3.07 o 
  -1  10   6      180.59      104.69      6.34 o 
   0  10   6        2.07        5.10      3.91 o 
   1  10   6      146.09       50.44      4.09 o 
   2  10   6        0.02        5.40      4.62 o 
   3  10   6       17.90        7.99      5.84 o 
  -5  11   6        3.83        2.44      4.31 o 
  -4  11   6       11.10       22.05      2.92 o 
  -3  11   6       29.52       45.09      3.65 o 
  -2  11   6        1.18        1.68      4.14 o 
  -1  11   6       19.86       12.81      3.96 o 
   0  11   6        2.31       -3.86      5.45 o 
   1  11   6        3.51       -3.41      5.34 o 
  -4  12   6       41.66       65.62      6.10 o 
  -3  12   6       13.68       14.63      3.21 o 
  -2  12   6      406.70      679.53     15.65 o 
  -1  12   6      258.24      222.98     10.46 o 
   0  12   6        8.66       12.71      3.94 o 
  -2 -15   7       15.10       15.62      2.99 o 
  -1 -15   7       45.36       46.55      3.99 o 
   0 -15   7       30.43       33.42      4.12 o 
   1 -15   7        9.72        6.50      5.73 o 
   2 -15   7        0.16        0.91      5.01 o 
   3 -15   7       72.33       80.10      7.47 o 
  -4 -14   7        9.55        4.14      3.10 o 
  -3 -14   7      109.52      115.39      7.33 o 
  -2 -14   7      153.81      186.98      8.10 o 
  -1 -14   7        8.22        3.33      4.79 o 
   0 -14   7        3.38        0.77      4.83 o 
   1 -14   7      141.43      123.43      7.24 o 
   2 -14   7       82.32       78.72      6.19 o 
   3 -14   7        3.54        3.20      5.36 o 
   4 -14   7       44.93       52.44      4.55 o 
  -5 -13   7        4.42        6.69      2.79 o 
  -4 -13   7      168.02      178.50      8.43 o 
  -3 -13   7       36.08       38.35      4.06 o 
  -2 -13   7        1.71        5.79      3.12 o 
  -1 -13   7        2.69        8.46      2.90 o 
   0 -13   7        0.30        5.99      2.58 o 
   1 -13   7       80.33       66.22      5.84 o 
   2 -13   7      176.29      157.29      7.55 o 
   3 -13   7       67.54       63.24      4.26 o 
   4 -13   7       11.85       17.18      3.49 o 
   5 -13   7        1.70       -5.48      5.48 o 
  -5 -12   7       45.04       47.48      3.81 o 
  -4 -12   7      149.42      156.54      8.05 o 
  -3 -12   7       22.67       24.88      3.63 o 
  -2 -12   7      163.37      164.43      7.79 o 
  -1 -12   7       81.32       87.56      6.07 o 
   0 -12   7       95.74       80.17      5.87 o 
   1 -12   7       39.08       46.37      4.58 o 
   2 -12   7        8.86        9.47      2.85 o 
   3 -12   7       37.65       32.96      3.47 o 
   4 -12   7        2.81       -4.37      4.37 o 
   5 -12   7       15.12       12.17      3.81 o 
   6 -12   7      133.42      150.45      8.72 o 
  -6 -11   7       11.16        5.15      4.38 o 
  -5 -11   7       44.46       56.38      4.26 o 
  -4 -11   7        0.61       -3.48      4.53 o 
  -3 -11   7      827.85      866.57     14.99 o 
  -2 -11   7      221.69      240.47      8.05 o 
  -1 -11   7        0.28       -3.31      3.31 o 
   0 -11   7      271.31      272.63      7.99 o 
   1 -11   7      131.22      127.37      6.00 o 
   2 -11   7       74.47       71.36      5.17 o 
   3 -11   7      329.73      318.35      9.53 o 
   4 -11   7        2.18        4.51      3.71 o 
   5 -11   7      150.38      158.61      7.73 o 
   6 -11   7        1.47       -5.25      5.25 o 
  -7 -10   7      120.24      147.93      8.20 o 
  -6 -10   7       93.51       95.35      6.87 o 
  -5 -10   7        9.58       10.18      3.47 o 
  -4 -10   7        0.63        4.72      2.27 o 
  -3 -10   7        2.64        3.63      3.40 o 
  -2 -10   7      135.98      126.94      5.90 o 
  -1 -10   7      332.18      337.97      8.48 o 
   0 -10   7      159.10      151.40      6.02 o 
   1 -10   7      464.00      429.81      9.61 o 
   2 -10   7       33.14       34.59      2.49 o 
   3 -10   7       40.92       48.60      4.71 o 
   4 -10   7      176.59      181.16      7.48 o 
   5 -10   7      144.60      142.84      7.75 o 
   6 -10   7       11.51       13.51      3.75 o 
   7 -10   7       62.20       79.18      7.42 o 
  -7  -9   7      706.65      846.18     16.71 o 
  -6  -9   7       34.52       35.11      3.94 o 
  -5  -9   7      587.72      600.28     12.58 o 
  -4  -9   7      296.14      278.05      8.45 o 
  -3  -9   7     1337.23     1354.37     16.55 o 
  -2  -9   7       92.40       97.53      4.63 o 
  -1  -9   7      615.16      568.54     10.35 o 
   0  -9   7       27.73       31.92      2.44 o 
   1  -9   7        4.55        6.89      1.99 o 
   2  -9   7       55.56       53.36      4.08 o 
   3  -9   7       56.51       58.74      4.46 o 
   4  -9   7      329.39      334.56      9.27 o 
   5  -9   7        1.26        6.49      2.35 o 
   6  -9   7        0.10        4.42      3.48 o 
   7  -9   7      452.97      488.63     13.74 o 
  -8  -8   7       27.82       41.43      3.95 o 
  -7  -8   7       15.92        7.02      5.27 o 
  -6  -8   7      175.98      174.67      8.06 o 
  -5  -8   7       17.23       18.50      2.79 o 
  -4  -8   7      909.98      879.53     13.66 o 
  -3  -8   7      106.91      105.86      5.12 o 
  -2  -8   7       32.66       30.78      2.48 o 
  -1  -8   7       29.51       34.26      3.14 o 
   0  -8   7      456.02      449.73      8.64 o 
   1  -8   7        1.38       -2.56      2.56 o 
   2  -8   7      319.44      305.52      7.60 o 
   3  -8   7        1.98        7.57      2.13 o 
   4  -8   7       15.54       11.15      2.27 o 
   5  -8   7      118.06      120.50      6.21 o 
   6  -8   7       78.10       92.54      6.09 o 
   7  -8   7        7.03        2.73      5.53 o 
  -8  -7   7       83.42       97.69      6.82 o 
  -7  -7   7      435.26      468.77     12.14 o 
  -6  -7   7       73.69       79.73      5.10 o 
  -5  -7   7      305.24      288.36      8.23 o 
  -4  -7   7      190.17      196.57      6.57 o 
  -3  -7   7      353.65      341.99      7.89 o 
  -2  -7   7        1.72       -1.68      2.29 o 
  -1  -7   7       98.32       81.33      2.95 o 
   0  -7   7      148.17      167.23      3.90 o 
   1  -7   7       31.54       31.82      1.96 o 
   2  -7   7        2.60        0.63      2.54 o 
   3  -7   7       44.21       48.56      3.73 o 
   4  -7   7      633.34      561.69     11.18 o 
   5  -7   7      431.58      435.08     10.41 o 
   6  -7   7        1.57        4.62      3.33 o 
   7  -7   7       96.92       97.59      7.62 o 
  -8  -6   7      150.30      170.69      8.50 o 
  -7  -6   7        4.65        2.80      4.70 o 
  -6  -6   7       94.50       94.25      5.66 o 
  -5  -6   7      151.61      153.75      6.17 o 
  -4  -6   7      323.96      318.41      7.80 o 
  -3  -6   7      178.77      154.01      5.35 o 
  -2  -6   7      270.69      292.50      4.80 o 
  -1  -6   7      803.69      921.01      7.99 o 
   0  -6   7        0.66        2.47      1.08 o 
   1  -6   7        3.21        2.32      2.16 o 
   2  -6   7       73.62       87.30      4.44 o 
   3  -6   7      596.74      625.50     10.67 o 
   4  -6   7       18.08       13.52      2.39 o 
   5  -6   7        4.75        4.60      2.29 o 
   6  -6   7      112.82      100.38      6.33 o 
   7  -6   7       55.05       61.36      4.29 o 
  -9  -5   7       61.16       77.57      6.22 o 
  -8  -5   7      165.18      153.22      8.32 o 
  -7  -5   7       37.53       36.67      3.23 o 
  -6  -5   7      138.07      147.09      6.18 o 
  -5  -5   7     1644.14     1604.72     17.48 o 
  -4  -5   7      107.58      109.50      4.79 o 
  -3  -5   7     1558.42     1489.54     56.79 o 
  -2  -5   7      424.52      468.49      6.25 o 
  -1  -5   7     3325.74     3428.95     62.04 o 
   0  -5   7      219.52      261.97      4.33 o 
   1  -5   7      140.56      135.52      3.32 o 
   2  -5   7        0.16        2.86      1.72 o 
   3  -5   7       49.21       57.31      3.85 o 
   4  -5   7       58.29       64.47      4.11 o 
   5  -5   7      239.99      230.01      7.89 o 
   6  -5   7        3.58       -3.92      3.92 o 
   7  -5   7      192.42      196.01      9.07 o 
  -9  -4   7       20.10       25.38      3.74 o 
  -8  -4   7      743.56      765.35     15.45 o 
  -7  -4   7      302.15      296.99      9.19 o 
  -6  -4   7       59.51       60.65      4.43 o 
  -5  -4   7      928.17      887.54     12.79 o 
  -4  -4   7      401.67      386.09      8.04 o 
  -3  -4   7      446.39      447.66     23.61 o 
  -2  -4   7        9.24       13.33      1.23 o 
  -1  -4   7      496.89      499.23      5.64 o 
   0  -4   7       32.70       42.63      3.79 o 
   1  -4   7      205.59      186.01      3.77 o 
   2  -4   7      721.94      734.35      7.39 o 
   3  -4   7       13.49       16.87      2.12 o 
   4  -4   7       34.21       33.52      2.64 o 
   5  -4   7       13.44       10.35      2.49 o 
   6  -4   7      849.08      875.76     15.30 o 
   7  -4   7        0.53       -3.72      3.72 o 
  -9  -3   7      137.33      155.02      8.30 o 
  -8  -3   7      374.57      374.20     11.15 o 
  -7  -3   7      210.16      208.00      7.65 o 
  -6  -3   7     1105.09     1092.75     15.23 o 
  -5  -3   7      556.87      575.01     10.34 o 
  -4  -3   7        7.60        6.78      2.22 o 
  -3  -3   7        0.72        0.34      1.62 o 
  -2  -3   7      174.76      236.40      4.00 o 
  -1  -3   7       30.04       22.29      1.31 o 
   0  -3   7       18.63       16.14      1.99 o 
   1  -3   7      524.00      534.13      5.92 o 
   2  -3   7       54.18       71.47      4.30 o 
   3  -3   7      124.77      128.66      5.18 o 
   4  -3   7      382.99      427.62      9.24 o 
   5  -3   7       47.74       51.82      4.45 o 
   6  -3   7       10.79        9.74      2.68 o 
   7  -3   7      178.37      163.43      8.54 o 
  -9  -2   7       85.30       94.43      6.86 o 
  -8  -2   7       60.83       63.10      4.36 o 
  -7  -2   7       16.02       19.00      2.61 o 
  -6  -2   7      215.69      199.27      6.97 o 
  -5  -2   7      248.89      263.16      7.13 o 
  -4  -2   7     1169.11     1082.49     38.02 o 
  -3  -2   7      191.85      168.62      9.12 o 
  -2  -2   7      341.36      352.53      4.77 o 
  -1  -2   7      111.66       95.55      2.70 o 
   0  -2   7      478.00      461.03      5.36 o 
   1  -2   7      693.06      736.43      6.92 o 
   2  -2   7      405.84      379.32     14.23 o 
   3  -2   7      300.27      304.26      7.46 o 
   4  -2   7       35.28       36.19      2.78 o 
   5  -2   7      250.79      245.90      8.14 o 
   6  -2   7       94.40       84.69      5.82 o 
   7  -2   7        6.41       -4.59      5.34 o 
  -9  -1   7      202.54      235.29      9.35 o 
  -8  -1   7       27.59       33.95      3.67 o 
  -7  -1   7      245.98      242.25      8.22 o 
  -6  -1   7       32.12       28.63      2.56 o 
  -5  -1   7      405.87      355.09      8.09 o 
  -4  -1   7      478.12      465.71     20.43 o 
  -3  -1   7      115.44      127.49      7.34 o 
  -2  -1   7      721.03      754.85      6.82 o 
  -1  -1   7      761.39      760.75      6.75 o 
   0  -1   7       30.34       24.44      1.32 o 
   1  -1   7      314.65      362.95      5.04 o 
   2  -1   7      363.72      367.46     10.37 o 
   3  -1   7       42.77       43.28      3.71 o 
   4  -1   7      338.69      380.01      9.04 o 
   5  -1   7       69.49       69.74      5.36 o 
   6  -1   7       92.61       85.32      5.68 o 
   7  -1   7        9.62        1.15      5.37 o 
  -9   0   7      146.43      161.41      8.27 o 
  -8   0   7       58.13       48.19      4.24 o 
  -7   0   7        3.77        3.83      2.36 o 
  -6   0   7      580.33      546.04     10.71 o 
  -5   0   7       12.92        8.77      1.95 o 
  -4   0   7      296.32      252.57     11.29 o 
  -3   0   7        1.49        2.51      1.57 o 
  -2   0   7     2555.82     2741.49     50.23 o 
  -1   0   7      227.23      202.75      4.09 o 
   0   0   7      421.90      491.80      5.67 o 
   1   0   7        0.64       -0.59      1.66 o 
   2   0   7       10.79       16.61      2.08 o 
   3   0   7       53.53       56.49      4.00 o 
   4   0   7       50.50       63.95      4.28 o 
   5   0   7      117.56       95.69      5.65 o 
   6   0   7       31.86       24.09      3.13 o 
   7   0   7        1.97        6.94      5.35 o 
  -9   1   7       54.26       56.21      4.29 o 
  -8   1   7        0.01        3.15      4.19 o 
  -7   1   7      583.34      577.55     12.18 o 
  -6   1   7      292.50      268.09      7.91 o 
  -5   1   7      301.31      259.32      7.13 o 
  -4   1   7      269.28      263.37      6.78 o 
  -3   1   7       28.48       23.62      3.12 o 
  -2   1   7       19.59       36.07      2.51 o 
  -1   1   7        3.94        4.87      1.51 o 
   0   1   7       46.63       54.55      2.49 o 
   1   1   7        7.15       11.38      1.31 o 
   2   1   7        6.45        6.44      1.83 o 
   3   1   7      286.63      316.95      7.96 o 
   4   1   7        0.18        0.82      2.95 o 
   5   1   7        9.16        4.75      3.79 o 
   6   1   7       43.98       33.83      3.23 o 
   7   1   7       27.94       34.16      4.12 o 
  -9   2   7      184.33      210.40      9.50 o 
  -8   2   7       16.07        5.97      3.74 o 
  -7   2   7      145.96      142.38      6.47 o 
  -6   2   7        2.50        3.26      2.89 o 
  -5   2   7      292.75      228.45      6.84 o 
  -4   2   7      216.96      197.99      6.02 o 
  -3   2   7        1.47        3.62      1.43 o 
  -2   2   7      412.27      457.12      5.86 o 
  -1   2   7      131.97      124.56      3.30 o 
   0   2   7      934.38     1098.86     32.81 o 
   1   2   7       21.00       25.66      2.56 o 
   2   2   7      415.76      470.55      9.14 o 
   3   2   7      192.31      214.07      6.85 o 
   4   2   7       96.98       71.33      4.98 o 
   5   2   7        1.10        3.18      3.21 o 
   6   2   7        8.50        7.89      2.69 o 
   7   2   7        2.93        2.85      5.76 o 
  -9   3   7      104.83      105.55      7.29 o 
  -8   3   7      309.15      270.15     10.17 o 
  -7   3   7      668.44      667.66     13.25 o 
  -6   3   7       11.78       16.93      2.46 o 
  -5   3   7     1023.98      799.28     12.62 o 
  -4   3   7       86.40      101.42      4.70 o 
  -3   3   7      308.74      320.27      7.37 o 
  -2   3   7      725.88      822.17     10.76 o 
  -1   3   7      309.52      353.44      6.56 o 
   0   3   7      132.73      136.11      5.11 o 
   1   3   7        9.83       12.57      2.07 o 
   2   3   7      404.71      388.54      8.77 o 
   3   3   7       52.56       43.59      3.07 o 
   4   3   7       15.12        9.70      2.47 o 
   5   3   7       58.04       45.89      3.58 o 
   6   3   7        0.28        2.63      5.38 o 
  -9   4   7      225.51      260.90     10.35 o 
  -8   4   7      103.30       97.10      7.35 o 
  -7   4   7      831.37      847.14     15.20 o 
  -6   4   7      141.70      142.11      6.65 o 
  -5   4   7      316.19      224.03      7.38 o 
  -4   4   7        2.98        2.17      2.38 o 
  -3   4   7     1301.38     1074.70     13.67 o 
  -2   4   7       58.23       58.34      4.00 o 
  -1   4   7       61.22       65.42      4.00 o 
   0   4   7      108.72      146.15      5.38 o 
   1   4   7       70.23       81.66      4.50 o 
   2   4   7       10.95       18.57      2.39 o 
   3   4   7      157.12      134.79      6.28 o 
   4   4   7      427.74      276.05      8.99 o 
   5   4   7        4.44        0.56      3.99 o 
   6   4   7        4.32        3.98      5.33 o 
  -8   5   7       34.07       55.99      5.33 o 
  -7   5   7       66.63       55.46      4.44 o 
  -6   5   7        1.65       -0.71      3.34 o 
  -5   5   7      337.66      286.34      8.32 o 
  -4   5   7       53.17       74.79      4.49 o 
  -3   5   7     1503.69     1376.00     16.19 o 
  -2   5   7      329.69      367.86      8.50 o 
  -1   5   7     1203.17     1472.33     16.43 o 
   0   5   7      386.61      489.51      9.88 o 
   1   5   7      459.17      458.50      9.79 o 
   2   5   7      860.98     1018.02     15.12 o 
   3   5   7        8.29        9.30      2.66 o 
   4   5   7       18.59       29.59      3.23 o 
   5   5   7       15.36        8.30      3.63 o 
  -8   6   7       31.21       42.34      3.86 o 
  -7   6   7       12.25        6.49      4.89 o 
  -6   6   7      287.39      325.93      9.79 o 
  -5   6   7       93.02       99.71      5.53 o 
  -4   6   7       13.04        8.25      2.32 o 
  -3   6   7        9.02        6.14      2.45 o 
  -2   6   7     2438.39     2825.01     33.59 o 
  -1   6   7     1149.30     1405.83     16.84 o 
   0   6   7       88.92      108.54      5.46 o 
   1   6   7       46.18       62.24      4.82 o 
   2   6   7        4.97        9.17      2.45 o 
   3   6   7       30.88       37.60      3.39 o 
   4   6   7        0.38       -0.28      3.54 o 
   5   6   7       12.05        7.24      3.54 o 
  -8   7   7      591.47      759.84     16.71 o 
  -7   7   7       21.04       28.12      3.22 o 
  -6   7   7      258.34      232.01      9.21 o 
  -5   7   7        0.19        0.24      3.41 o 
  -4   7   7      876.62      916.67     15.23 o 
  -3   7   7      906.12      841.78     14.07 o 
  -2   7   7      682.16      835.12     13.85 o 
  -1   7   7        0.47       -0.20      3.30 o 
   0   7   7       54.58       56.82      5.23 o 
   1   7   7      351.24      363.74     10.16 o 
   2   7   7      353.64      315.89      9.82 o 
   3   7   7      303.47      397.53     11.37 o 
   4   7   7       51.11       32.76      4.04 o 
  -7   8   7       67.30       73.53      5.87 o 
  -6   8   7      306.93      252.73      9.99 o 
  -5   8   7      444.91      385.38     11.18 o 
  -4   8   7      274.58      277.07      9.43 o 
  -3   8   7      142.05      121.97      7.12 o 
  -2   8   7       21.67       23.29      3.13 o 
  -1   8   7      247.96      324.78      9.71 o 
   0   8   7       92.33      101.77      6.41 o 
   1   8   7      165.35       73.92      5.69 o 
   2   8   7       84.65       65.93      6.40 o 
   3   8   7      439.35      288.56     10.72 o 
   4   8   7       50.47       40.43      4.21 o 
  -7   9   7       37.53       45.78      3.90 o 
  -6   9   7       44.24       64.94      5.64 o 
  -5   9   7      536.57      488.11     13.21 o 
  -4   9   7       47.15       35.24      3.91 o 
  -3   9   7       36.67       33.31      3.73 o 
  -2   9   7      161.15      103.15      6.45 o 
  -1   9   7      552.41      404.00     10.97 o 
   0   9   7        0.97        1.06      4.14 o 
   1   9   7       36.28       14.43      3.41 o 
   2   9   7       44.48       37.02      4.21 o 
   3   9   7        3.95       -3.81      5.45 o 
  -6  10   7        2.27        4.79      4.68 o 
  -5  10   7       76.93       88.08      6.14 o 
  -4  10   7       61.52       88.70      6.47 o 
  -3  10   7       32.33       37.77      4.03 o 
  -2  10   7       20.75       17.74      3.56 o 
  -1  10   7       97.72       53.85      4.14 o 
   0  10   7       77.91       88.68      7.44 o 
   1  10   7      336.49      414.98     12.86 o 
   2  10   7        0.38       -5.15      5.57 o 
  -4  11   7      395.81      624.59     15.09 o 
  -3  11   7        4.72        1.52      4.31 o 
  -2  11   7      181.48      275.83     10.13 o 
  -1  11   7        1.13       -5.54      5.54 o 
   0  11   7      186.33      249.24     10.71 o 
  -2 -15   8      246.27      274.17     10.57 o 
  -1 -15   8        0.44       -1.55      3.92 o 
   0 -15   8      113.01      117.22      7.83 o 
   1 -15   8       71.62       77.84      7.43 o 
   2 -15   8       72.85       77.86      6.67 o 
   3 -15   8       62.58       69.12      5.22 o 
  -4 -14   8        0.08       -3.91      4.12 o 
  -3 -14   8        0.04        4.87      3.71 o 
  -2 -14   8     1126.63     1228.12     19.84 o 
  -1 -14   8       37.49       36.06      3.84 o 
   0 -14   8       34.25       35.35      3.87 o 
   1 -14   8        8.90        8.82      3.30 o 
   2 -14   8      162.72      150.10      8.41 o 
   3 -14   8       27.67       33.67      4.16 o 
   4 -14   8        5.48        4.73      5.16 o 
  -5 -13   8       30.24       35.26      3.47 o 
  -4 -13   8       66.12       68.48      6.55 o 
  -3 -13   8       14.55        6.73      5.36 o 
  -2 -13   8      194.35      172.92      8.55 o 
  -1 -13   8       35.62       40.44      3.80 o 
   0 -13   8      367.20      341.54     10.37 o 
   1 -13   8      380.50      312.82     10.18 o 
   2 -13   8      291.08      262.81      9.70 o 
   3 -13   8      548.95      563.85     13.65 o 
   4 -13   8       23.79       19.64      4.12 o 
   5 -13   8      168.56      171.53      9.45 o 
  -5 -12   8       78.38       88.71      6.78 o 
  -4 -12   8        4.62        0.30      5.07 o 
  -3 -12   8       73.39       83.60      6.69 o 
  -2 -12   8      518.69      514.27     12.11 o 
  -1 -12   8      336.78      317.33      9.90 o 
   0 -12   8        5.24        8.64      2.65 o 
   1 -12   8      122.77      104.83      6.24 o 
   2 -12   8        9.26        4.88      4.27 o 
   3 -12   8       30.04       41.76      3.37 o 
   4 -12   8      139.75      146.64      7.65 o 
   5 -12   8        4.04        3.63      5.20 o 
  -6 -11   8        0.97        5.51      4.18 o 
  -5 -11   8        2.31        6.41      5.19 o 
  -4 -11   8      235.14      242.14      9.35 o 
  -3 -11   8     1130.31     1146.92     17.40 o 
  -2 -11   8      960.87      963.98     15.37 o 
  -1 -11   8      947.43      932.59     14.85 o 
   0 -11   8       37.55       38.95      3.46 o 
   1 -11   8      252.89      246.85      8.23 o 
   2 -11   8      412.14      404.75     10.39 o 
   3 -11   8      321.73      303.14      9.50 o 
   4 -11   8      708.23      672.13     14.14 o 
   5 -11   8       46.75       48.52      4.09 o 
   6 -11   8       37.47       33.90      4.45 o 
  -7 -10   8      143.28      157.88      8.30 o 
  -6 -10   8       88.57       96.59      6.14 o 
  -5 -10   8       14.57       17.10      3.67 o 
  -4 -10   8       39.60       41.72      3.43 o 
  -3 -10   8       29.58       29.56      3.10 o 
  -2 -10   8        9.26        6.51      2.19 o 
  -1 -10   8     1306.21     1278.32     16.35 o 
   0 -10   8      665.64      625.48     11.56 o 
   1 -10   8      461.46      455.67     10.15 o 
   2 -10   8      859.82      840.64     13.82 o 
   3 -10   8      138.72      132.88      6.40 o 
   4 -10   8      129.64      136.00      6.95 o 
   5 -10   8      331.06      346.48     10.48 o 
   6 -10   8       30.38       30.23      4.54 o 
  -7  -9   8       87.46       90.08      6.44 o 
  -6  -9   8      260.30      262.26      9.85 o 
  -5  -9   8        3.05        2.43      3.40 o 
  -4  -9   8        3.15        0.42      3.59 o 
  -3  -9   8      124.36      115.53      5.76 o 
  -2  -9   8       30.58       24.80      2.47 o 
  -1  -9   8      369.18      336.47      8.44 o 
   0  -9   8      937.37      946.39     13.45 o 
   1  -9   8        3.24        2.96      2.92 o 
   2  -9   8       77.88       60.06      4.67 o 
   3  -9   8      100.60       85.69      5.34 o 
   4  -9   8        2.68        7.92      2.48 o 
   5  -9   8        3.96        4.63      2.86 o 
   6  -9   8       76.10       85.41      7.37 o 
  -8  -8   8      123.10      134.40      8.20 o 
  -7  -8   8       11.05        2.59      3.94 o 
  -6  -8   8      175.24      165.57      8.05 o 
  -5  -8   8      134.80      137.81      6.33 o 
  -4  -8   8      800.45      784.58     13.11 o 
  -3  -8   8      145.19      130.89      5.62 o 
  -2  -8   8        0.00        2.96      2.58 o 
  -1  -8   8      135.42      123.21      5.15 o 
   0  -8   8       18.31       11.98      2.07 o 
   1  -8   8      126.03       97.82      5.02 o 
   2  -8   8      682.97      615.14     11.14 o 
   3  -8   8      358.32      330.61      8.77 o 
   4  -8   8      539.58      503.84     11.23 o 
   5  -8   8       19.20       25.56      3.06 o 
   6  -8   8      643.96      671.32     14.44 o 
   7  -8   8      231.72      232.76     10.37 o 
  -8  -7   8       36.40       45.28      3.94 o 
  -7  -7   8      143.20      118.02      7.69 o 
  -6  -7   8       45.45       59.35      4.90 o 
  -5  -7   8       58.56       63.41      4.70 o 
  -4  -7   8      100.69      104.00      5.24 o 
  -3  -7   8       50.02       46.62      3.84 o 
  -2  -7   8       98.15      107.15      4.88 o 
  -1  -7   8      468.76      463.81      8.92 o 
   0  -7   8      585.04      565.02      9.76 o 
   1  -7   8      935.19      901.98     12.33 o 
   2  -7   8       91.26       80.01      4.31 o 
   3  -7   8      489.68      477.42     10.03 o 
   4  -7   8        2.56        7.29      2.45 o 
   5  -7   8      402.56      366.74     10.24 o 
   6  -7   8      249.09      258.23      9.24 o 
   7  -7   8       93.78      111.05      7.76 o 
  -8  -6   8       23.59       25.11      3.39 o 
  -7  -6   8       42.21       43.69      4.11 o 
  -6  -6   8        0.44       -3.22      3.22 o 
  -5  -6   8      122.51      118.57      5.79 o 
  -4  -6   8        1.82        2.72      2.89 o 
  -3  -6   8        8.82       11.62      1.85 o 
  -2  -6   8       61.65       54.99      3.66 o 
  -1  -6   8      134.68      137.59      7.04 o 
   0  -6   8       10.22       11.11      1.37 o 
   1  -6   8      380.05      358.88      7.90 o 
   2  -6   8       89.86       91.11      4.64 o 
   3  -6   8      205.68      175.09      6.18 o 
   4  -6   8      724.67      726.38     12.81 o 
   5  -6   8       79.90       91.74      5.65 o 
   6  -6   8      361.31      381.14     10.82 o 
   7  -6   8        3.79        0.61      5.24 o 
  -8  -5   8        0.01        2.89      3.57 o 
  -7  -5   8        8.39       11.10      3.14 o 
  -6  -5   8       14.43       15.54      2.57 o 
  -5  -5   8      579.95      561.88     10.88 o 
  -4  -5   8      394.81      388.05      8.52 o 
  -3  -5   8      257.41      275.26      6.90 o 
  -2  -5   8       52.66       42.71      4.46 o 
  -1  -5   8      935.95      905.78     13.97 o 
   0  -5   8       48.29       74.60      2.95 o 
   1  -5   8      262.92      242.32      4.62 o 
   2  -5   8      213.24      219.47      6.39 o 
   3  -5   8      499.24      512.12     10.15 o 
   4  -5   8        3.41        2.65      2.92 o 
   5  -5   8      279.46      288.27      9.07 o 
   6  -5   8        0.25        2.92      3.37 o 
   7  -5   8       23.67       34.66      4.07 o 
  -9  -4   8      544.37      524.71     13.95 o 
  -8  -4   8      401.67      373.79     11.58 o 
  -7  -4   8       24.75       23.21      2.79 o 
  -6  -4   8      177.48      150.26      6.50 o 
  -5  -4   8      554.88      543.24     10.43 o 
  -4  -4   8      166.40      183.72      5.89 o 
  -3  -4   8      128.41      137.08      3.65 o 
  -2  -4   8        0.38        0.04      1.93 o 
  -1  -4   8      193.59      167.40      3.76 o 
   0  -4   8      291.76      271.37      4.57 o 
   1  -4   8        3.49        3.60      2.77 o 
   2  -4   8        0.10        4.11      1.72 o 
   3  -4   8       81.33       67.83      4.69 o 
   4  -4   8        7.27        5.67      2.14 o 
   5  -4   8      359.96      370.71     10.18 o 
   6  -4   8       31.79       32.95      3.25 o 
   7  -4   8      259.86      290.37     11.06 o 
  -9  -3   8       29.97       29.31      3.64 o 
  -8  -3   8      473.92      475.48     12.67 o 
  -7  -3   8      117.61      108.52      6.16 o 
  -6  -3   8      812.74      775.91     13.32 o 
  -5  -3   8        1.54        2.19      3.10 o 
  -4  -3   8       12.63        8.69      1.74 o 
  -3  -3   8       20.45       25.43      1.50 o 
  -2  -3   8      166.81      190.65      7.02 o 
  -1  -3   8      339.29      345.99      6.82 o 
   0  -3   8      207.71      203.27      4.01 o 
   1  -3   8      991.59      957.22     32.84 o 
   2  -3   8      273.68      290.57      7.26 o 
   3  -3   8      268.28      247.02      7.26 o 
   4  -3   8      156.50      154.34      6.48 o 
   5  -3   8      451.16      445.80     10.80 o 
   6  -3   8       51.42       46.80      3.85 o 
   7  -3   8      103.81       95.55      7.79 o 
  -9  -2   8      135.98      159.55      8.30 o 
  -8  -2   8        2.15       -1.38      5.01 o 
  -7  -2   8        0.68        2.61      3.10 o 
  -6  -2   8      419.82      418.43      9.77 o 
  -5  -2   8       29.18       27.19      2.52 o 
  -4  -2   8       14.73       13.14      1.85 o 
  -3  -2   8        6.01        8.54      1.73 o 
  -2  -2   8        0.02        3.15      3.82 o 
  -1  -2   8       78.05       77.73      2.78 o 
   0  -2   8      673.28      680.87      6.95 o 
   1  -2   8       96.05       95.22      3.04 o 
   2  -2   8     1611.85     1557.46     22.51 o 
   3  -2   8     2767.26     2836.26     32.20 o 
   4  -2   8       90.59       89.93      5.44 o 
   5  -2   8       62.29       59.86      5.13 o 
   6  -2   8        0.01        1.34      3.55 o 
   7  -2   8      171.07      188.86      8.88 o 
  -9  -1   8       26.45       27.03      3.54 o 
  -8  -1   8        1.93       -4.32      4.53 o 
  -7  -1   8      334.15      321.96      9.38 o 
  -6  -1   8       17.55        8.10      2.60 o 
  -5  -1   8        5.30        0.90      2.75 o 
  -4  -1   8       90.85      100.43      4.69 o 
  -3  -1   8      396.86      419.08     21.98 o 
  -2  -1   8      926.75      924.13     25.70 o 
  -1  -1   8        2.44        6.90      1.74 o 
   0  -1   8        2.59        3.80      1.14 o 
   1  -1   8      312.60      322.90      7.13 o 
   2  -1   8       32.54       40.22      3.42 o 
   3  -1   8      232.83      220.63      7.02 o 
   4  -1   8       66.21       79.85      5.07 o 
   5  -1   8       86.91      101.29      5.80 o 
   6  -1   8        5.86        3.86      3.58 o 
   7  -1   8      123.25      128.76      8.19 o 
  -9   0   8       64.61       75.28      5.83 o 
  -8   0   8       28.86       32.58      3.76 o 
  -7   0   8        4.95        4.03      3.68 o 
  -6   0   8       21.44       21.29      2.39 o 
  -5   0   8      133.22       90.62      4.75 o 
  -4   0   8       45.92       56.99      4.00 o 
  -3   0   8      382.36      444.08     19.86 o 
  -2   0   8      332.28      408.81      5.64 o 
  -1   0   8      284.40      297.83     10.52 o 
   0   0   8       22.95       21.35      1.47 o 
   1   0   8       29.79       33.41      3.10 o 
   2   0   8       83.75       67.03      4.43 o 
   3   0   8       17.17       21.83      2.22 o 
   4   0   8      449.01      387.76      9.80 o 
   5   0   8       55.17       54.39      4.87 o 
   6   0   8       28.73       29.24      3.03 o 
   7   0   8      234.09      251.68     10.32 o 
  -9   1   8      162.06      178.81      8.56 o 
  -8   1   8        5.85       -0.32      4.71 o 
  -7   1   8      221.80      222.55      8.34 o 
  -6   1   8      196.01      188.04      6.90 o 
  -5   1   8      131.63      119.42      5.28 o 
  -4   1   8        0.19        2.53      2.27 o 
  -3   1   8      689.07      714.92     10.74 o 
  -2   1   8     1604.49     1869.29     37.55 o 
  -1   1   8      128.52      157.34      6.64 o 
   0   1   8       12.51       10.43      2.03 o 
   1   1   8        0.56        2.25      2.36 o 
   2   1   8       43.21       46.80      3.90 o 
   3   1   8        0.06       -1.97      2.94 o 
   4   1   8       17.76       13.78      2.54 o 
   5   1   8        0.06       -3.83      3.83 o 
   6   1   8       65.70       56.24      4.55 o 
  -9   2   8        0.68        1.74      2.97 o 
  -8   2   8      617.50      578.27     13.93 o 
  -7   2   8       26.01       26.75      3.15 o 
  -6   2   8       43.07       48.97      4.20 o 
  -5   2   8        1.56        2.52      2.56 o 
  -4   2   8        7.92        3.45      2.09 o 
  -3   2   8      589.06      524.57      9.54 o 
  -2   2   8      132.01      151.79      5.31 o 
  -1   2   8       16.73       20.71      1.94 o 
   0   2   8       21.78       19.96      1.95 o 
   1   2   8      177.50      190.34      6.28 o 
   2   2   8        7.53       15.02      2.36 o 
   3   2   8       16.36       16.07      2.48 o 
   4   2   8       42.27       40.88      3.24 o 
   5   2   8        2.16        6.02      2.54 o 
   6   2   8      117.70       95.70      7.12 o 
  -9   3   8       19.30       26.52      3.58 o 
  -8   3   8        0.08        4.79      4.38 o 
  -7   3   8        0.03        3.92      2.93 o 
  -6   3   8      234.01      245.15      8.26 o 
  -5   3   8      241.18      177.59      6.80 o 
  -4   3   8       26.51       25.14      2.43 o 
  -3   3   8        0.07       -2.39      2.39 o 
  -2   3   8      340.09      384.00      8.41 o 
  -1   3   8      519.21      579.24     10.19 o 
   0   3   8       69.38       64.13      4.02 o 
   1   3   8        0.34       -2.92      2.92 o 
   2   3   8      156.18      160.44      6.49 o 
   3   3   8      167.03      130.95      6.33 o 
   4   3   8       54.54       55.30      4.89 o 
   5   3   8      104.89       97.42      6.65 o 
   6   3   8        1.37        6.67      5.19 o 
  -8   4   8       50.46       55.14      4.02 o 
  -7   4   8       47.61       35.59      3.90 o 
  -6   4   8      176.40      212.20      7.74 o 
  -5   4   8       82.68       90.88      5.25 o 
  -4   4   8      274.69      288.55      8.09 o 
  -3   4   8      915.32      838.99     12.87 o 
  -2   4   8       34.31       36.70      2.57 o 
  -1   4   8       46.06       59.21      4.30 o 
   0   4   8       14.20       17.20      2.38 o 
   1   4   8       80.14       80.97      4.85 o 
   2   4   8       61.44       69.90      4.97 o 
   3   4   8      423.03      389.19     10.26 o 
   4   4   8        0.17       -1.59      3.79 o 
   5   4   8        3.02        2.63      4.75 o 
  -8   5   8        0.20        7.28      2.38 o 
  -7   5   8        8.44        6.05      4.81 o 
  -6   5   8       46.63       48.56      4.68 o 
  -5   5   8      153.60      165.93      6.96 o 
  -4   5   8        3.65        9.01      2.28 o 
  -3   5   8      222.67      228.04      7.45 o 
  -2   5   8       84.44      102.61      5.12 o 
  -1   5   8       12.92       15.38      2.35 o 
   0   5   8        1.05        3.47      2.11 o 
   1   5   8        8.41       13.93      2.69 o 
   2   5   8       24.37       20.97      2.95 o 
   3   5   8       11.90       13.27      3.22 o 
   4   5   8       11.35       14.40      3.01 o 
   5   5   8       99.93       57.69      4.77 o 
  -8   6   8      182.97      244.15      9.97 o 
  -7   6   8       39.81       55.65      5.09 o 
  -6   6   8       81.04       90.42      6.56 o 
  -5   6   8       82.13       84.02      5.59 o 
  -4   6   8      616.99      643.65     13.00 o 
  -3   6   8      316.50      310.46      8.95 o 
  -2   6   8       89.69       91.10      5.81 o 
  -1   6   8      135.64      142.08      6.77 o 
   0   6   8       48.04       53.06      4.93 o 
   1   6   8       25.12       22.71      3.06 o 
   2   6   8        0.02       -4.00      4.00 o 
   3   6   8       16.19       20.58      3.29 o 
   4   6   8       42.74       31.23      4.18 o 
  -7   7   8       36.81       47.93      3.77 o 
  -6   7   8       18.96       24.22      3.91 o 
  -5   7   8      237.98      183.47      8.62 o 
  -4   7   8      266.00      319.67     10.00 o 
  -3   7   8        4.38       -1.14      4.49 o 
  -2   7   8       68.28       64.03      5.58 o 
  -1   7   8       13.76       12.53      3.03 o 
   0   7   8       11.93       14.05      2.90 o 
   1   7   8       17.73        7.13      3.06 o 
   2   7   8        0.55        0.24      4.18 o 
   3   7   8        3.71        7.06      4.90 o 
   4   7   8        0.13       -3.92      5.65 o 
  -7   8   8       61.52       89.84      6.83 o 
  -6   8   8       34.86       55.14      5.44 o 
  -5   8   8      114.28      116.84      7.86 o 
  -4   8   8      626.45      493.68     12.44 o 
  -3   8   8        0.01       -4.53      4.53 o 
  -2   8   8      148.24      140.35      7.12 o 
  -1   8   8       70.75       61.72      5.75 o 
   0   8   8      102.53       17.56      3.22 o 
   1   8   8       11.24        3.90      4.35 o 
   2   8   8       28.42       20.31      3.99 o 
   3   8   8        7.08        1.59      5.70 o 
  -6   9   8        1.37        4.75      2.48 o 
  -5   9   8        7.10        8.84      2.86 o 
  -4   9   8       23.73       33.09      3.18 o 
  -3   9   8       46.05       60.78      5.92 o 
  -2   9   8        0.39        3.62      4.84 o 
  -1   9   8       16.02        9.92      3.56 o 
   0   9   8        2.25        0.88      4.75 o 
   1   9   8        8.39        5.73      5.71 o 
   2   9   8      205.64      168.87      9.34 o 
  -5  10   8      322.88      416.00     12.57 o 
  -4  10   8       27.22       45.95      3.97 o 
  -3  10   8       17.90       25.28      3.57 o 
  -2  10   8       67.71      103.21      7.19 o 
  -1  10   8       15.44       22.05      3.98 o 
   0  10   8        6.44       -6.13      6.13 o 
  -2 -15   9      188.95      206.26      9.15 o 
  -1 -15   9      726.54      762.39     16.56 o 
   0 -15   9      545.14      552.19     14.17 o 
   1 -15   9       18.86       14.88      4.16 o 
   2 -15   9       13.12       15.31      3.95 o 
  -3 -14   9       73.65       84.98      6.57 o 
  -2 -14   9      418.46      462.89     12.54 o 
  -1 -14   9        6.01        0.88      4.16 o 
   0 -14   9        3.31        1.77      5.20 o 
   1 -14   9        6.87       14.91      3.56 o 
   2 -14   9      283.33      237.64      9.87 o 
   3 -14   9      104.30      114.44      7.64 o 
  -4 -13   9        1.90        0.91      4.06 o 
  -3 -13   9        0.16       -4.29      4.29 o 
  -2 -13   9       20.83       21.98      3.77 o 
  -1 -13   9       94.64       75.01      6.60 o 
   0 -13   9      135.69      122.55      7.02 o 
   1 -13   9       49.09       46.44      3.75 o 
   2 -13   9      469.33      454.14     12.28 o 
   3 -13   9        0.23       -4.02      4.99 o 
   4 -13   9      498.52      542.59     14.26 o 
  -5 -12   9       72.42       76.06      6.54 o 
  -4 -12   9        4.56        6.21      4.94 o 
  -3 -12   9      438.82      413.13     11.81 o 
  -2 -12   9      129.67      131.23      7.38 o 
  -1 -12   9      336.70      318.59      9.90 o 
   0 -12   9       35.03       32.37      3.44 o 
   1 -12   9      110.74       98.99      6.33 o 
   2 -12   9       58.35       67.54      5.22 o 
   3 -12   9      121.98      134.90      6.77 o 
   4 -12   9        4.20       -2.29      5.20 o 
   5 -12   9       80.36       79.44      6.84 o 
  -6 -11   9      111.55      116.83      7.47 o 
  -5 -11   9       83.01       88.22      6.07 o 
  -4 -11   9      371.77      360.14     10.95 o 
  -3 -11   9     1752.19     1697.79     21.46 o 
  -2 -11   9       32.08       32.96      3.52 o 
  -1 -11   9     1232.18     1182.28     16.91 o 
   0 -11   9      524.63      509.35     11.44 o 
   1 -11   9       21.80       20.61      3.08 o 
   2 -11   9        0.22       -3.95      3.95 o 
   3 -11   9       13.18       15.90      2.86 o 
   4 -11   9      218.59      216.17      8.66 o 
   5 -11   9        1.10        3.33      5.32 o 
  -6 -10   9      491.47      527.95     13.27 o 
  -5 -10   9      372.65      398.37     11.33 o 
  -4 -10   9       16.43       18.26      2.75 o 
  -3 -10   9      658.08      603.46     12.64 o 
  -2 -10   9        9.55       10.51      2.92 o 
  -1 -10   9      315.11      298.49      8.50 o 
   0 -10   9        0.30        1.35      2.03 o 
   1 -10   9     1055.57      973.10     15.12 o 
   2 -10   9      265.39      254.41      8.69 o 
   3 -10   9      382.84      386.35     10.40 o 
   4 -10   9       31.11       36.11      3.41 o 
   5 -10   9      129.49      139.03      8.31 o 
   6 -10   9       96.17       98.60      7.74 o 
  -7  -9   9       42.54       41.34      3.86 o 
  -6  -9   9      153.07      162.58      8.17 o 
  -5  -9   9      157.93      150.78      7.73 o 
  -4  -9   9       87.44       93.49      5.62 o 
  -3  -9   9        1.57       -0.62      3.14 o 
  -2  -9   9      180.93      165.57      6.64 o 
  -1  -9   9        7.44        2.92      3.37 o 
   0  -9   9      180.66      156.43      6.26 o 
   1  -9   9      333.52      273.82      8.17 o 
   2  -9   9       56.58       50.95      4.30 o 
   3  -9   9      172.82      153.33      7.05 o 
   4  -9   9       47.66       45.91      3.40 o 
   5  -9   9       36.98       37.40      3.66 o 
   6  -9   9      180.46      186.80      9.50 o 
  -7  -8   9        2.56        3.51      3.52 o 
  -6  -8   9      144.57      149.57      7.98 o 
  -5  -8   9       35.61       32.66      3.05 o 
  -4  -8   9      744.20      725.24     13.03 o 
  -3  -8   9      326.65      309.88      8.42 o 
  -2  -8   9      253.79      224.27      7.12 o 
  -1  -8   9      455.88      411.47      9.07 o 
   0  -8   9        5.53        6.02      2.06 o 
   1  -8   9      790.67      752.37     12.35 o 
   2  -8   9      144.00      110.29      5.36 o 
   3  -8   9     1226.71     1118.21     16.15 o 
   4  -8   9      168.05      161.37      7.27 o 
   5  -8   9       86.40       82.42      6.09 o 
   6  -8   9       37.08       36.23      4.37 o 
  -8  -7   9        5.58        3.48      4.64 o 
  -7  -7   9      198.05      199.22      8.77 o 
  -6  -7   9       91.47       75.09      6.52 o 
  -5  -7   9       41.28       37.68      3.06 o 
  -4  -7   9       67.78       53.78      4.55 o 
  -3  -7   9      191.69      164.76      6.48 o 
  -2  -7   9      469.95      418.10      8.93 o 
  -1  -7   9      116.58       97.24      4.76 o 
   0  -7   9      234.53      207.88      6.60 o 
   1  -7   9      317.65      262.65      7.51 o 
   2  -7   9      117.14      127.28      5.69 o 
   3  -7   9       42.67       56.14      4.30 o 
   4  -7   9        2.11        4.15      3.21 o 
   5  -7   9        4.06       10.33      2.76 o 
   6  -7   9        2.39       -1.17      5.72 o 
  -8  -6   9        7.23       13.58      2.92 o 
  -7  -6   9       30.31       28.08      3.62 o 
  -6  -6   9      421.36      431.83     10.76 o 
  -5  -6   9       31.31       31.87      2.99 o 
  -4  -6   9     1091.51     1003.99     14.42 o 
  -3  -6   9      106.34      127.01      5.27 o 
  -2  -6   9      147.53      119.97      5.28 o 
  -1  -6   9       94.21       94.31      4.59 o 
   0  -6   9      421.87      436.73      8.81 o 
   1  -6   9      124.73      111.28      5.07 o 
   2  -6   9       19.37       16.75      2.28 o 
   3  -6   9        2.33        2.64      3.03 o 
   4  -6   9       37.07       47.91      4.61 o 
   5  -6   9      261.44      276.99      9.35 o 
   6  -6   9       85.32       85.51      7.16 o 
  -8  -5   9       35.62       26.63      3.41 o 
  -7  -5   9       86.17       73.50      6.55 o 
  -6  -5   9       20.54       17.90      2.72 o 
  -5  -5   9      221.56      195.15      7.02 o 
  -4  -5   9      224.00      187.61      6.41 o 
  -3  -5   9      225.89      209.12      6.50 o 
  -2  -5   9     1304.30     1289.80     14.59 o 
  -1  -5   9       71.19       66.98      3.82 o 
   0  -5   9     1303.38     1281.44     14.47 o 
   1  -5   9      406.53      404.79      8.65 o 
   2  -5   9      598.25      562.75     10.41 o 
   3  -5   9      527.98      515.63     10.58 o 
   4  -5   9        1.95       -3.38      3.64 o 
   5  -5   9      405.68      458.31     11.49 o 
   6  -5   9       54.12       44.67      3.77 o 
   7  -5   9      238.85      287.16     11.32 o 
  -8  -4   9      476.93      456.10     12.44 o 
  -7  -4   9        0.69        6.11      3.20 o 
  -6  -4   9      173.54      176.68      7.13 o 
  -5  -4   9      435.63      437.61      9.98 o 
  -4  -4   9      154.44      152.67      5.84 o 
  -3  -4   9      612.53      573.33     10.00 o 
  -2  -4   9      166.10      169.06      5.57 o 
  -1  -4   9       41.26       38.78      3.42 o 
   0  -4   9      475.04      443.55      8.65 o 
   1  -4   9       63.55       59.62      4.03 o 
   2  -4   9        6.15        9.14      2.03 o 
   3  -4   9      149.74      159.31      6.31 o 
   4  -4   9       45.10       51.59      4.66 o 
   5  -4   9        0.14        1.52      3.58 o 
   6  -4   9        1.44        5.38      3.64 o 
   7  -4   9        9.21       11.41      3.95 o 
  -9  -3   9        4.47       -3.58      4.48 o 
  -8  -3   9      432.93      401.56     11.86 o 
  -7  -3   9     1482.87     1362.38     19.22 o 
  -6  -3   9      173.25      174.68      6.92 o 
  -5  -3   9      905.96      833.66     13.23 o 
  -4  -3   9        0.30       -0.51      2.34 o 
  -3  -3   9      319.99      320.05      7.71 o 
  -2  -3   9      747.33      744.95     10.92 o 
  -1  -3   9       60.35       60.22      2.79 o 
   0  -3   9      340.43      323.68      7.35 o 
   1  -3   9       40.67       43.83      3.64 o 
   2  -3   9     2250.14     2358.72     29.44 o 
   3  -3   9      479.44      448.29      9.94 o 
   4  -3   9      336.94      386.81      9.84 o 
   5  -3   9      256.12      260.95      9.07 o 
   6  -3   9      360.94      388.50     11.85 o 
  -9  -2   9       10.77       13.38      3.41 o 
  -8  -2   9      403.06      390.12     12.05 o 
  -7  -2   9      171.25      173.80      7.47 o 
  -6  -2   9       28.72       29.06      2.76 o 
  -5  -2   9      657.17      638.07     11.54 o 
  -4  -2   9      111.16      108.84      5.14 o 
  -3  -2   9      279.08      261.95      6.93 o 
  -2  -2   9       74.23       72.52      3.96 o 
  -1  -2   9     2603.90     2624.36     50.10 o 
   0  -2   9      366.62      389.89      8.23 o 
   1  -2   9      750.54      787.51     11.75 o 
   2  -2   9        5.83        8.10      2.14 o 
   3  -2   9     1524.85     1459.23     17.54 o 
   4  -2   9     1382.90     1339.88     17.88 o 
   5  -2   9       21.92       20.60      3.24 o 
   6  -2   9        4.11        0.00      5.47 o 
  -9  -1   9       40.78       58.60      4.27 o 
  -8  -1   9       14.24        7.69      3.67 o 
  -7  -1   9       16.27       13.57      2.77 o 
  -6  -1   9        6.62        3.05      3.18 o 
  -5  -1   9      302.86      271.27      7.81 o 
  -4  -1   9       40.15       49.22      3.97 o 
  -3  -1   9      446.80      456.22      8.96 o 
  -2  -1   9      856.97      906.65     12.13 o 
  -1  -1   9     1074.12     1104.27     13.26 o 
   0  -1   9       18.46       18.89      2.07 o 
   1  -1   9      532.74      575.34     10.14 o 
   2  -1   9     1415.93     1494.67     16.93 o 
   3  -1   9       55.16       54.42      4.48 o 
   4  -1   9       52.16       57.34      4.88 o 
   5  -1   9      102.80      101.62      6.53 o 
   6  -1   9      313.90      314.43     10.98 o 
  -9   0   9       35.90       44.87      4.13 o 
  -8   0   9      150.83      151.43      8.21 o 
  -7   0   9       34.34       26.78      3.73 o 
  -6   0   9      579.33      569.54     11.77 o 
  -5   0   9        8.16        8.90      2.09 o 
  -4   0   9      704.83      743.08     11.91 o 
  -3   0   9      121.44      116.26      5.06 o 
  -2   0   9      134.10      156.88      5.79 o 
  -1   0   9      160.91      163.83      5.74 o 
   0   0   9      115.35      143.48      5.36 o 
   1   0   9      104.14      130.50      5.22 o 
   2   0   9      674.20      675.50     11.79 o 
   3   0   9        0.04       -0.84      3.13 o 
   4   0   9      110.83       90.05      5.64 o 
   5   0   9      137.66      122.18      6.82 o 
   6   0   9        4.50       10.37      3.73 o 
  -9   1   9       81.41       87.94      7.20 o 
  -8   1   9       10.74       13.50      2.88 o 
  -7   1   9       15.86       17.71      3.21 o 
  -6   1   9      141.70      146.24      6.64 o 
  -5   1   9       17.01       14.84      2.27 o 
  -4   1   9       73.34       79.16      4.58 o 
  -3   1   9      652.54      666.68     11.14 o 
  -2   1   9      515.41      574.58     10.10 o 
  -1   1   9      774.84      815.01     11.96 o 
   0   1   9      134.00      172.71      6.03 o 
   1   1   9      313.47      396.06      8.98 o 
   2   1   9       12.97        4.23      3.12 o 
   3   1   9      543.91      530.60     11.50 o 
   4   1   9      218.60      208.50      8.27 o 
   5   1   9      134.27      119.16      7.47 o 
   6   1   9       21.41       16.87      4.10 o 
  -8   2   9       11.05       12.48      2.94 o 
  -7   2   9      498.96      386.88     10.88 o 
  -6   2   9       26.64       27.29      2.92 o 
  -5   2   9       67.85       57.69      4.81 o 
  -4   2   9       21.00       21.34      2.40 o 
  -3   2   9     1292.39     1267.56     15.53 o 
  -2   2   9      204.64      226.34      7.04 o 
  -1   2   9      244.03      274.16      7.58 o 
   0   2   9       89.90       66.82      4.55 o 
   1   2   9      304.47      344.63      8.62 o 
   2   2   9       15.47       13.66      2.57 o 
   3   2   9       61.99       74.44      5.28 o 
   4   2   9      335.23      341.66     10.19 o 
   5   2   9      112.80       78.17      7.09 o 
  -8   3   9       39.96       46.48      3.82 o 
  -7   3   9      268.08      193.41      8.65 o 
  -6   3   9       64.32       73.81      5.35 o 
  -5   3   9       20.84       13.64      2.76 o 
  -4   3   9       17.97       14.19      2.48 o 
  -3   3   9      140.08      150.15      6.01 o 
  -2   3   9        1.37        6.80      1.97 o 
  -1   3   9      472.38      551.40     10.67 o 
   0   3   9      185.71      213.53      7.08 o 
   1   3   9     2234.77     2226.70     21.93 o 
   2   3   9      121.40      106.06      5.84 o 
   3   3   9      562.97      579.84     12.68 o 
   4   3   9       21.19       26.73      3.07 o 
   5   3   9       14.67        6.40      5.16 o 
  -8   4   9       29.50       34.56      3.46 o 
  -7   4   9       50.88       46.46      4.04 o 
  -6   4   9      101.04      108.91      7.18 o 
  -5   4   9      185.23      192.63      7.76 o 
  -4   4   9        5.70        4.44      2.73 o 
  -3   4   9        1.17        3.09      3.18 o 
  -2   4   9       88.00      101.84      5.45 o 
  -1   4   9      241.00      288.33      8.05 o 
   0   4   9       41.84       31.95      2.78 o 
   1   4   9       10.27       25.79      2.93 o 
   2   4   9       85.95       72.93      5.34 o 
   3   4   9      168.35      220.12      8.52 o 
   4   4   9        1.80        0.02      4.86 o 
   5   4   9       38.59       18.91      4.52 o 
  -8   5   9      272.96      316.43     11.19 o 
  -7   5   9        6.35        8.56      2.70 o 
  -6   5   9        8.42        8.61      3.43 o 
  -5   5   9      271.94      285.73      9.18 o 
  -4   5   9     3882.46     4128.51     44.58 o 
  -3   5   9        0.61        2.63      3.77 o 
  -2   5   9       40.01       46.46      3.32 o 
  -1   5   9        1.45        1.08      3.65 o 
   0   5   9      515.69      575.97     12.14 o 
   1   5   9       21.65       28.74      3.08 o 
   2   5   9       25.55       25.04      3.48 o 
   3   5   9      437.82      590.50     13.68 o 
   4   5   9       46.56       33.61      4.40 o 
  -7   6   9        1.50        1.21      3.39 o 
  -6   6   9       39.92       29.96      4.32 o 
  -5   6   9      161.44      128.77      7.24 o 
  -4   6   9      264.66      251.03      9.19 o 
  -3   6   9       70.02       56.15      5.55 o 
  -2   6   9      149.25      158.39      7.30 o 
  -1   6   9       56.46       77.32      5.44 o 
   0   6   9      174.39      184.52      8.19 o 
   1   6   9      241.13      133.48      7.30 o 
   2   6   9      119.23      142.22      7.74 o 
   3   6   9      135.03      118.15      7.88 o 
  -7   7   9        8.51       11.98      2.97 o 
  -6   7   9        3.72        2.64      3.81 o 
  -5   7   9        0.56       -4.73      5.02 o 
  -4   7   9       72.43       86.07      6.41 o 
  -3   7   9       48.20       35.93      3.96 o 
  -2   7   9       74.56       75.77      5.78 o 
  -1   7   9        1.18       -1.05      4.20 o 
   0   7   9      446.13      108.68      6.86 o 
   1   7   9       59.69       43.92      3.87 o 
   2   7   9       30.16       28.92      3.90 o 
   3   7   9        0.55       -3.23      5.46 o 
  -6   8   9        0.44        4.73      3.75 o 
  -5   8   9      213.59      284.15     10.43 o 
  -4   8   9        0.57       -3.68      3.68 o 
  -3   8   9       26.86       21.30      3.68 o 
  -2   8   9        1.96        9.13      3.07 o 
  -1   8   9       28.60       24.60      3.79 o 
   0   8   9        1.74        4.34      5.01 o 
   1   8   9        3.20        3.33      5.10 o 
   2   8   9       76.99       75.71      7.45 o 
  -5   9   9       87.64      105.04      7.38 o 
  -4   9   9       11.19       19.52      3.25 o 
  -3   9   9       29.02       46.05      3.73 o 
  -2   9   9       60.83       91.93      6.85 o 
  -1   9   9       46.37       57.72      4.68 o 
   0   9   9        0.04        4.87      3.58 o 
  -1 -15  10        4.19        0.62      4.35 o 
   0 -15  10        0.17        1.25      5.53 o 
   1 -15  10        1.34       -4.56      5.17 o 
  -3 -14  10       10.03        6.69      4.65 o 
  -2 -14  10        8.33        7.79      2.90 o 
  -1 -14  10       12.73       11.39      2.88 o 
   0 -14  10       43.50       36.66      4.14 o 
   1 -14  10        2.20       -5.55      5.55 o 
   2 -14  10        1.26       -5.54      5.54 o 
   3 -14  10        0.02       -1.66      5.31 o 
  -4 -13  10      245.28      246.79      9.88 o 
  -3 -13  10       36.29       33.73      3.51 o 
  -2 -13  10      109.97      112.75      7.57 o 
  -1 -13  10       55.39       52.60      4.31 o 
   0 -13  10      114.49       87.22      6.82 o 
   1 -13  10      100.52       87.26      6.99 o 
   2 -13  10       14.90       13.74      3.79 o 
   3 -13  10        0.36        5.17      5.02 o 
   4 -13  10        8.39        4.15      6.17 o 
  -5 -12  10       20.35       19.92      3.32 o 
  -4 -12  10      423.54      404.04     11.95 o 
  -3 -12  10      478.66      500.92     13.02 o 
  -2 -12  10       82.75       67.32      6.32 o 
  -1 -12  10        0.18       -1.05      3.96 o 
   0 -12  10      343.47      311.52     10.04 o 
   1 -12  10        1.44       -4.14      4.25 o 
   2 -12  10      108.48       96.27      6.87 o 
   3 -12  10       42.92       42.60      3.85 o 
   4 -12  10       64.00       50.60      4.60 o 
  -6 -11  10       15.08       14.87      3.25 o 
  -5 -11  10        6.11        2.05      4.02 o 
  -4 -11  10       11.03        5.51      5.39 o 
  -3 -11  10      437.37      399.77     11.38 o 
  -2 -11  10       17.97       25.39      3.21 o 
  -1 -11  10       88.35       92.03      5.75 o 
   0 -11  10       55.76       55.38      3.96 o 
   1 -11  10       45.59       42.08      3.47 o 
   2 -11  10      207.99      188.38      7.94 o 
   3 -11  10        8.86        7.00      2.95 o 
   4 -11  10        1.53        5.52      4.45 o 
   5 -11  10       59.54       47.61      4.77 o 
  -6 -10  10       23.15       21.18      3.15 o 
  -5 -10  10      161.03      137.56      7.98 o 
  -4 -10  10       64.32       55.60      4.34 o 
  -3 -10  10        4.74        8.29      3.07 o 
  -2 -10  10      663.58      622.18     12.87 o 
  -1 -10  10      105.20       90.14      5.72 o 
   0 -10  10        5.98       -3.31      4.18 o 
   1 -10  10      153.46      132.65      6.70 o 
   2 -10  10       62.73       69.83      5.47 o 
   3 -10  10        2.78        3.57      3.94 o 
   4 -10  10        1.07       -1.37      3.84 o 
   5 -10  10       73.05       76.65      6.80 o 
  -7  -9  10      302.65      285.07     10.65 o 
  -6  -9  10       42.21       37.17      3.67 o 
  -5  -9  10        0.01        3.44      4.58 o 
  -4  -9  10       92.45       86.57      5.74 o 
  -3  -9  10        1.67        4.07      3.90 o 
  -2  -9  10      130.09      122.48      6.22 o 
  -1  -9  10       10.38       11.72      2.34 o 
   0  -9  10       61.76       57.96      4.52 o 
   1  -9  10      135.59      118.47      6.09 o 
   2  -9  10      110.85       80.61      5.80 o 
   3  -9  10      100.34      112.39      6.24 o 
   4  -9  10      140.30      128.01      6.93 o 
   5  -9  10      145.31      149.89      8.62 o 
  -7  -8  10      106.09       88.51      6.54 o 
  -6  -8  10       86.84       87.98      7.12 o 
  -5  -8  10      194.98      172.42      7.58 o 
  -4  -8  10        0.66        2.74      2.23 o 
  -3  -8  10       19.03       10.19      2.29 o 
  -2  -8  10       30.10       28.58      2.42 o 
  -1  -8  10       21.67       18.45      2.26 o 
   0  -8  10      161.96      140.39      5.93 o 
   1  -8  10      352.81      315.95      8.61 o 
   2  -8  10      176.53      130.46      6.35 o 
   3  -8  10      255.57      222.59      7.99 o 
   4  -8  10        6.33        4.87      4.10 o 
   5  -8  10       30.42       27.15      3.62 o 
   6  -8  10       10.29        3.80      5.25 o 
  -7  -7  10       61.38       60.25      5.64 o 
  -6  -7  10       34.55       26.18      3.98 o 
  -5  -7  10      313.51      311.53      9.09 o 
  -4  -7  10      556.18      537.95     11.26 o 
  -3  -7  10      133.59      119.45      5.70 o 
  -2  -7  10      410.20      397.37      9.16 o 
  -1  -7  10      208.63      195.77      6.62 o 
   0  -7  10       66.35       56.20      4.50 o 
   1  -7  10      416.86      391.28      9.25 o 
   2  -7  10      811.40      786.67     13.48 o 
   3  -7  10        1.43        4.33      3.62 o 
   4  -7  10        2.77        5.52      3.86 o 
   5  -7  10       12.70        5.71      3.10 o 
   6  -7  10        0.11       -0.28      4.75 o 
  -8  -6  10       48.76       52.13      4.17 o 
  -7  -6  10      122.07      116.86      7.82 o 
  -6  -6  10        0.29       -5.00      5.11 o 
  -5  -6  10      376.37      367.77      9.69 o 
  -4  -6  10      202.79      179.82      6.87 o 
  -3  -6  10      969.46      898.84     13.61 o 
  -2  -6  10      284.19      301.90      7.78 o 
  -1  -6  10        0.22        0.01      2.78 o 
   0  -6  10       25.22       17.10      2.47 o 
   1  -6  10      109.34      111.32      5.41 o 
   2  -6  10       11.59       11.09      2.39 o 
   3  -6  10      112.83      110.80      5.99 o 
   4  -6  10       36.98       23.82      3.32 o 
   5  -6  10        5.56        3.17      3.06 o 
   6  -6  10        2.05        1.83      4.77 o 
  -8  -5  10        3.28        8.42      2.89 o 
  -7  -5  10     1075.81     1057.49     18.08 o 
  -6  -5  10        2.79       -1.72      3.67 o 
  -5  -5  10      132.94      145.23      6.53 o 
  -4  -5  10      161.80      134.81      5.84 o 
  -3  -5  10       84.36       74.49      4.52 o 
  -2  -5  10       95.71       94.42      4.83 o 
  -1  -5  10        0.16        0.16      2.63 o 
   0  -5  10     2304.62     2211.88     28.41 o 
   1  -5  10      168.55      182.06      6.39 o 
   2  -5  10       45.75       50.54      4.18 o 
   3  -5  10       94.25      101.60      5.64 o 
   4  -5  10      327.21      296.80      9.54 o 
   5  -5  10        1.40       -1.39      3.96 o 
   6  -5  10       15.32       26.44      3.87 o 
  -8  -4  10      255.12      210.55      9.21 o 
  -7  -4  10      146.55      130.56      8.05 o 
  -6  -4  10       64.99       71.95      4.96 o 
  -5  -4  10       38.08       39.86      3.07 o 
  -4  -4  10      158.49      125.93      5.67 o 
  -3  -4  10      116.66      105.28      4.95 o 
  -2  -4  10      122.82      136.39      5.49 o 
  -1  -4  10      159.05      150.56      5.59 o 
   0  -4  10      205.78      194.37      6.47 o 
   1  -4  10      377.31      361.89      8.65 o 
   2  -4  10      237.17      240.59      7.34 o 
   3  -4  10       45.16       46.88      4.59 o 
   4  -4  10       61.80       68.74      5.52 o 
   5  -4  10        0.46       -1.94      4.00 o 
   6  -4  10       45.42       50.58      4.36 o 
  -8  -3  10       14.27       23.22      3.27 o 
  -7  -3  10       50.83       43.70      3.98 o 
  -6  -3  10      200.43      196.25      7.73 o 
  -5  -3  10      751.66      627.89     12.05 o 
  -4  -3  10       57.76       43.56      4.11 o 
  -3  -3  10      510.58      478.60      9.70 o 
  -2  -3  10       94.86      103.96      4.87 o 
  -1  -3  10      237.73      233.41      6.91 o 
   0  -3  10      849.52      856.81     12.63 o 
   1  -3  10      981.19      958.64     13.73 o 
   2  -3  10       83.61      106.43      5.56 o 
   3  -3  10       23.16       19.07      2.77 o 
   4  -3  10       25.42       28.62      2.89 o 
   5  -3  10        0.00       -0.81      3.83 o 
   6  -3  10       22.65       21.30      4.09 o 
  -8  -2  10      437.39      507.75     13.04 o 
  -7  -2  10       31.70       24.19      3.73 o 
  -6  -2  10      252.14      283.72      8.73 o 
  -5  -2  10      879.04      828.70     13.73 o 
  -4  -2  10      308.33      322.66      8.32 o 
  -3  -2  10      555.38      572.25     10.48 o 
  -2  -2  10      151.09      144.75      5.57 o 
  -1  -2  10     3847.50     3957.97     52.65 o 
   0  -2  10      736.17      733.00     11.72 o 
   1  -2  10      119.81      134.29      5.69 o 
   2  -2  10        0.25        3.64      2.85 o 
   3  -2  10      182.61      158.41      6.68 o 
   4  -2  10       15.96        4.76      4.35 o 
   5  -2  10        3.18        0.00      4.04 o 
   6  -2  10      123.40      121.23      8.26 o 
  -8  -1  10       92.39       98.97      6.56 o 
  -7  -1  10       17.03       15.99      3.43 o 
  -6  -1  10       12.95       16.98      2.77 o 
  -5  -1  10      262.81      241.87      7.79 o 
  -4  -1  10      772.24      774.32     12.60 o 
  -3  -1  10      218.49      219.70      6.90 o 
  -2  -1  10      355.71      356.21      8.27 o 
  -1  -1  10       77.06       84.81      4.76 o 
   0  -1  10       13.40       15.51      2.19 o 
   1  -1  10       41.31       40.52      3.90 o 
   2  -1  10        0.20       -0.42      3.20 o 
   3  -1  10       63.66       63.06      5.06 o 
   4  -1  10        7.10        8.28      2.66 o 
   5  -1  10        1.50        6.32      4.82 o 
   6  -1  10        2.31       -2.27      5.82 o 
  -8   0  10      139.13      159.35      7.76 o 
  -7   0  10       21.58       16.01      3.50 o 
  -6   0  10      851.42      860.71     14.85 o 
  -5   0  10      213.34      257.03      8.00 o 
  -4   0  10        5.19       13.81      1.92 o 
  -3   0  10       61.35       64.11      4.41 o 
  -2   0  10       66.92       65.89      4.36 o 
  -1   0  10       24.02       26.57      2.45 o 
   0   0  10        4.20        4.94      1.94 o 
   1   0  10      359.24      414.07      9.58 o 
   2   0  10      318.68      321.34      8.98 o 
   3   0  10       66.18       78.00      5.72 o 
   4   0  10       29.33       31.02      3.38 o 
   5   0  10       23.16       19.09      3.71 o 
  -8   1  10       41.19       40.32      3.79 o 
  -7   1  10       97.23       89.77      6.96 o 
  -6   1  10      433.05      457.51     11.26 o 
  -5   1  10       40.74       54.02      4.69 o 
  -4   1  10      169.57      167.15      6.74 o 
  -3   1  10       16.35       19.83      2.30 o 
  -2   1  10     1949.97     2282.16     29.76 o 
  -1   1  10       55.45       59.58      4.09 o 
   0   1  10      214.03      264.66      7.71 o 
   1   1  10       43.75       66.34      4.55 o 
   2   1  10       76.47       78.94      5.46 o 
   3   1  10        1.10       -4.18      4.18 o 
   4   1  10       15.31       19.68      3.05 o 
   5   1  10       21.24       20.85      4.13 o 
  -8   2  10      172.30      177.30      8.66 o 
  -7   2  10        1.03       -4.38      4.97 o 
  -6   2  10      116.04      111.05      6.85 o 
  -5   2  10      140.93      147.55      6.70 o 
  -4   2  10      608.01      688.10     12.80 o 
  -3   2  10      939.88      891.78     13.85 o 
  -2   2  10      464.48      510.06     10.52 o 
  -1   2  10       26.22       24.65      2.78 o 
   0   2  10      246.89      256.69      7.85 o 
   1   2  10      842.03      871.01     14.47 o 
   2   2  10      104.75      124.78      6.47 o 
   3   2  10      166.16      202.59      8.05 o 
   4   2  10      108.91       98.43      7.27 o 
   5   2  10        6.06        0.32      5.61 o 
  -8   3  10       22.51       28.73      3.85 o 
  -7   3  10      389.39      318.64     11.09 o 
  -6   3  10       71.95       81.43      6.74 o 
  -5   3  10       15.80       26.85      2.90 o 
  -4   3  10       58.83       58.02      5.51 o 
  -3   3  10       48.77       55.14      5.37 o 
  -2   3  10        6.56        9.95      2.38 o 
  -1   3  10        0.25        0.22      2.86 o 
   0   3  10       31.50       44.13      3.49 o 
   1   3  10        2.05        2.77      3.68 o 
   2   3  10      138.65      143.73      7.43 o 
   3   3  10      121.61      154.21      7.68 o 
   4   3  10       37.84       33.70      4.18 o 
  -7   4  10      591.58      667.45     14.94 o 
  -6   4  10      112.79       93.16      7.22 o 
  -5   4  10      299.72      231.87      8.97 o 
  -4   4  10      252.35      287.79      9.54 o 
  -3   4  10     1188.00     1266.53     17.65 o 
  -2   4  10      655.64      749.64     13.58 o 
  -1   4  10      135.64      161.39      7.35 o 
   0   4  10      218.18      297.03      9.16 o 
   1   4  10        5.00       11.35      2.78 o 
   2   4  10       18.41       26.38      3.22 o 
   3   4  10        1.00        1.47      5.50 o 
   4   4  10      116.67      116.40      7.75 o 
  -7   5  10       12.88       20.15      3.11 o 
  -6   5  10      302.17      258.21     10.28 o 
  -5   5  10      373.24      343.28     10.61 o 
  -4   5  10       29.41       28.91      3.92 o 
  -3   5  10      636.32      719.26     14.11 o 
  -2   5  10       69.34       78.92      6.02 o 
  -1   5  10        0.75        3.15      4.11 o 
   0   5  10      281.07      149.45      7.52 o 
   1   5  10        1.38       -0.51      4.37 o 
   2   5  10       20.30       26.84      3.55 o 
   3   5  10        4.86        9.31      3.46 o 
  -7   6  10      169.08      192.47      9.36 o 
  -6   6  10        7.27       15.31      2.98 o 
  -5   6  10      213.20      192.89      8.93 o 
  -4   6  10      272.56      246.59      9.88 o 
  -3   6  10       12.65       15.85      3.61 o 
  -2   6  10      161.94      175.24      7.97 o 
  -1   6  10       50.12       48.40      4.01 o 
   0   6  10      423.38      190.35      8.37 o 
   1   6  10       67.97       43.80      3.96 o 
   2   6  10      259.47      222.08      9.83 o 
  -6   7  10       70.02       89.43      6.86 o 
  -5   7  10       77.68      110.73      6.87 o 
  -4   7  10        2.62        2.60      3.83 o 
  -3   7  10      103.29      127.79      7.81 o 
  -2   7  10        4.34        1.68      4.68 o 
  -1   7  10       99.05       98.01      6.91 o 
   0   7  10        6.49       11.21      3.80 o 
   1   7  10       78.38      109.70      8.00 o 
  -5   8  10      198.64      255.84     10.19 o 
  -4   8  10       75.34      121.49      7.16 o 
  -3   8  10      148.15      244.32      9.38 o 
  -2   8  10        1.63       -1.19      4.18 o 
  -1   8  10       52.84       48.11      4.83 o 
   0   8  10        0.30       -5.52      5.52 o 
  -2 -14  11       46.57       44.07      3.81 o 
  -1 -14  11      303.39      288.42     10.34 o 
   0 -14  11        7.50        8.78      3.82 o 
   1 -14  11      218.56      214.76     10.28 o 
   2 -14  11      155.35      151.16      9.09 o 
  -4 -13  11       58.31       51.45      4.32 o 
  -3 -13  11        0.38        3.98      3.54 o 
  -2 -13  11      133.36      124.26      7.50 o 
  -1 -13  11       11.19       17.12      3.07 o 
   0 -13  11       18.27       12.61      3.95 o 
   1 -13  11      115.53      100.45      7.78 o 
   2 -13  11       80.83       75.24      5.15 o 
   3 -13  11       52.72       50.24      4.73 o 
  -5 -12  11        5.30        1.65      4.67 o 
  -4 -12  11      290.12      287.36     10.10 o 
  -3 -12  11      448.58      420.95     11.94 o 
  -2 -12  11       23.48       17.30      3.60 o 
  -1 -12  11        4.89        2.69      4.96 o 
   0 -12  11      395.30      350.48     11.02 o 
   1 -12  11      167.35      138.25      8.04 o 
   2 -12  11       76.03       67.00      4.72 o 
   3 -12  11      121.22      122.09      8.10 o 
   4 -12  11       10.00        8.33      5.65 o 
  -5 -11  11        8.65        6.56      3.20 o 
  -4 -11  11        3.53        6.08      3.46 o 
  -3 -11  11       23.69       15.60      3.58 o 
  -2 -11  11      798.24      655.73     14.10 o 
  -1 -11  11      103.94       81.79      6.31 o 
   0 -11  11       24.93       20.98      3.39 o 
   1 -11  11      368.75      300.41     10.27 o 
   2 -11  11      619.91      556.90     13.32 o 
   3 -11  11      302.12      293.92     10.67 o 
   4 -11  11       22.48        7.05      5.53 o 
  -6 -10  11        0.11        5.02      3.48 o 
  -5 -10  11      178.34      176.21      8.26 o 
  -4 -10  11        3.87        2.93      5.04 o 
  -3 -10  11      500.60      446.48     11.85 o 
  -2 -10  11        5.23        7.17      3.08 o 
  -1 -10  11        3.35        3.35      3.80 o 
   0 -10  11        1.01       -2.62      3.85 o 
   1 -10  11       73.62       64.65      5.35 o 
   2 -10  11      129.80       99.83      6.72 o 
   3 -10  11       17.49       15.64      3.01 o 
   4 -10  11       66.66       60.55      5.06 o 
   5 -10  11       25.12       26.03      4.15 o 
  -6  -9  11        9.20       16.43      2.93 o 
  -5  -9  11        4.69       -5.25      5.25 o 
  -4  -9  11       96.58       86.59      6.67 o 
  -3  -9  11       42.22       37.10      3.77 o 
  -2  -9  11       70.23       60.67      5.74 o 
  -1  -9  11        5.61        1.60      3.99 o 
   0  -9  11      694.41      664.07     12.95 o 
   1  -9  11        0.79       -0.72      3.82 o 
   2  -9  11      108.21       96.89      6.07 o 
   3  -9  11        0.11        4.23      3.68 o 
   4  -9  11      258.29      257.26     10.11 o 
   5  -9  11       36.70       36.58      4.43 o 
  -7  -8  11       25.48       24.53      3.33 o 
  -6  -8  11      120.48      119.59      7.02 o 
  -5  -8  11       77.74       67.12      6.16 o 
  -4  -8  11       55.27       48.91      3.24 o 
  -3  -8  11      271.27      248.40      8.62 o 
  -2  -8  11       23.46       17.35      3.15 o 
  -1  -8  11      210.29      198.15      7.78 o 
   0  -8  11      295.52      289.76      8.78 o 
   1  -8  11     1427.56     1328.85     17.82 o 
   2  -8  11      323.72      307.66      9.16 o 
   3  -8  11       14.83       12.47      2.69 o 
   4  -8  11      288.60      296.03     10.05 o 
   5  -8  11        0.28       -2.44      5.05 o 
  -7  -7  11       17.22       25.01      3.27 o 
  -6  -7  11       66.88       65.59      6.22 o 
  -5  -7  11      115.52      103.15      6.82 o 
  -4  -7  11       47.31       40.68      3.23 o 
  -3  -7  11      132.63      100.40      6.09 o 
  -2  -7  11        5.17       -3.14      3.38 o 
  -1  -7  11        9.67        8.64      2.44 o 
   0  -7  11      177.89      161.71      6.52 o 
   1  -7  11        0.03        2.59      3.66 o 
   2  -7  11      283.08      264.30      8.73 o 
   3  -7  11       18.90       14.79      3.04 o 
   4  -7  11      221.32      207.89      8.68 o 
   5  -7  11        5.52        7.22      3.81 o 
  -7  -6  11       36.02       32.30      3.63 o 
  -6  -6  11       28.37       22.56      3.77 o 
  -5  -6  11      159.83      152.27      7.10 o 
  -4  -6  11        6.68       14.47      2.53 o 
  -3  -6  11       85.56       75.41      5.29 o 
  -2  -6  11      149.75      139.98      6.06 o 
  -1  -6  11       68.69       55.46      4.24 o 
   0  -6  11        0.84       -1.00      3.25 o 
   1  -6  11        2.63       -1.08      3.39 o 
   2  -6  11       44.86       40.08      3.40 o 
   3  -6  11       17.89       15.45      2.95 o 
   4  -6  11      340.70      347.02     10.53 o 
   5  -6  11      227.95      288.96     10.10 o 
  -8  -5  11       15.14       22.81      3.41 o 
  -7  -5  11        0.04       -1.41      3.65 o 
  -6  -5  11      106.71       99.21      7.11 o 
  -5  -5  11      123.51      121.34      6.18 o 
  -4  -5  11      265.16      227.33      7.83 o 
  -3  -5  11       15.83       13.05      2.26 o 
  -2  -5  11       40.92       36.69      2.73 o 
  -1  -5  11      447.58      425.33      9.55 o 
   0  -5  11     1765.44     1716.30     19.00 o 
   1  -5  11      181.94      178.59      6.67 o 
   2  -5  11        9.75        3.97      3.92 o 
   3  -5  11      250.00      257.29      8.51 o 
   4  -5  11        1.72       -0.27      3.67 o 
   5  -5  11      154.48      188.29      9.07 o 
  -8  -4  11        9.60        4.41      4.16 o 
  -7  -4  11       44.88       50.63      4.34 o 
  -6  -4  11        0.98       -4.73      4.73 o 
  -5  -4  11       15.52       15.57      2.69 o 
  -4  -4  11      457.18      387.08      9.70 o 
  -3  -4  11       16.15       10.24      2.25 o 
  -2  -4  11       69.49       77.91      4.50 o 
  -1  -4  11      864.42      816.67     12.98 o 
   0  -4  11     2780.52     2780.05     33.69 o 
   1  -4  11        5.14        7.51      2.23 o 
   2  -4  11      429.89      370.63      9.61 o 
   3  -4  11      192.00      173.49      7.48 o 
   4  -4  11      315.93      333.44     10.34 o 
   5  -4  11       48.63       50.14      4.66 o 
  -8  -3  11       28.58       36.56      3.71 o 
  -7  -3  11        4.15        7.93      3.61 o 
  -6  -3  11       99.91       85.12      6.80 o 
  -5  -3  11       73.73       50.76      5.01 o 
  -4  -3  11      105.75      112.23      5.80 o 
  -3  -3  11      222.43      213.25      7.18 o 
  -2  -3  11        4.62        7.04      2.05 o 
  -1  -3  11      215.69      216.29      7.12 o 
   0  -3  11      398.51      392.47      9.33 o 
   1  -3  11     1797.52     1832.50     19.84 o 
   2  -3  11      326.48      323.33      9.43 o 
   3  -3  11      191.48      177.11      7.44 o 
   4  -3  11       14.67       20.27      2.95 o 
   5  -3  11       67.91       68.19      6.71 o 
  -8  -2  11      145.83      150.89      8.06 o 
  -7  -2  11       87.70       77.63      6.91 o 
  -6  -2  11        1.52       -3.23      4.79 o 
  -5  -2  11        2.08        0.46      3.47 o 
  -4  -2  11       47.99       53.20      4.61 o 
  -3  -2  11      108.43      111.41      5.41 o 
  -2  -2  11       95.32      103.19      5.24 o 
  -1  -2  11      589.78      629.06     11.52 o 
   0  -2  11      246.85      258.91      7.89 o 
   1  -2  11      183.72      203.34      7.04 o 
   2  -2  11      119.91      124.04      6.24 o 
   3  -2  11       12.53        8.00      2.74 o 
   4  -2  11      260.03      239.56      9.23 o 
   5  -2  11       63.83       59.56      4.71 o 
  -8  -1  11        7.76       13.27      2.97 o 
  -7  -1  11       15.51       15.86      3.72 o 
  -6  -1  11       22.84       19.42      3.52 o 
  -5  -1  11       65.29       57.92      4.89 o 
  -4  -1  11        5.30        6.03      4.02 o 
  -3  -1  11       24.75       25.97      2.62 o 
  -2  -1  11      111.72      108.99      5.55 o 
  -1  -1  11       60.87       60.27      4.78 o 
   0  -1  11        3.42        5.31      2.10 o 
   1  -1  11        4.83        5.18      3.61 o 
   2  -1  11      347.42      349.93      9.81 o 
   3  -1  11      242.57      255.10      9.12 o 
   4  -1  11       38.14       34.56      3.43 o 
   5  -1  11      261.41      259.59     10.52 o 
  -8   0  11       72.35       83.25      6.08 o 
  -7   0  11       40.12       35.02      4.08 o 
  -6   0  11      111.39      107.69      7.12 o 
  -5   0  11       80.32       75.97      5.52 o 
  -4   0  11       62.98       76.60      5.35 o 
  -3   0  11        0.47       -3.12      3.12 o 
  -2   0  11        8.87        3.47      3.28 o 
  -1   0  11        5.08        4.10      3.07 o 
   0   0  11      123.79      126.75      6.27 o 
   1   0  11      181.16      195.85      7.52 o 
   2   0  11       58.71       66.66      5.42 o 
   3   0  11       19.23       24.22      2.97 o 
   4   0  11       89.93       99.25      6.86 o 
   5   0  11      100.66       75.93      5.37 o 
  -8   1  11        1.74        1.90      2.97 o 
  -7   1  11       88.82      100.38      6.71 o 
  -6   1  11      110.91       97.91      7.35 o 
  -5   1  11       32.49       34.54      3.18 o 
  -4   1  11       13.76       18.14      2.97 o 
  -3   1  11        2.40        5.42      3.83 o 
  -2   1  11     1060.79     1189.39     16.38 o 
  -1   1  11       23.10       20.65      3.14 o 
   0   1  11       80.44       83.32      5.64 o 
   1   1  11        3.99        4.75      2.80 o 
   2   1  11       90.81       82.45      6.00 o 
   3   1  11       51.28       72.61      6.02 o 
   4   1  11       29.69       30.70      3.92 o 
  -8   2  11        0.62        1.63      3.86 o 
  -7   2  11       58.27       74.09      5.63 o 
  -6   2  11        1.61        2.68      4.75 o 
  -5   2  11       84.33       74.57      5.93 o 
  -4   2  11        0.29        0.98      3.94 o 
  -3   2  11        8.74       10.33      2.85 o 
  -2   2  11      162.03      169.64      7.41 o 
  -1   2  11      322.31      358.17      9.79 o 
   0   2  11       22.15       29.08      3.35 o 
   1   2  11        1.20        1.69      4.11 o 
   2   2  11       11.78       14.02      2.95 o 
   3   2  11       10.36        7.65      3.14 o 
   4   2  11        6.48       -5.78      5.78 o 
  -7   3  11      437.51      485.11     13.26 o 
  -6   3  11        6.57       11.19      3.40 o 
  -5   3  11      214.32      208.70      8.67 o 
  -4   3  11       60.39       79.28      6.01 o 
  -3   3  11        9.82        9.09      3.09 o 
  -2   3  11      151.77      172.61      7.76 o 
  -1   3  11      113.86      119.79      6.86 o 
   0   3  11       13.61        6.36      3.08 o 
   1   3  11       80.90       69.14      5.92 o 
   2   3  11        6.46       15.88      3.17 o 
   3   3  11       48.21       55.48      4.49 o 
  -7   4  11       44.59       41.39      3.86 o 
  -6   4  11      658.55      735.89     15.32 o 
  -5   4  11       14.73       14.41      3.78 o 
  -4   4  11        0.06       -2.30      4.62 o 
  -3   4  11       31.53       36.74      3.81 o 
  -2   4  11       53.78       44.12      3.85 o 
  -1   4  11        0.40        2.78      4.32 o 
   0   4  11       28.73       11.90      3.33 o 
   1   4  11       26.01       17.70      3.40 o 
   2   4  11       26.71       31.98      4.07 o 
   3   4  11       11.36        7.41      4.01 o 
  -6   5  11      371.84      446.82     12.72 o 
  -5   5  11       71.08       78.39      6.08 o 
  -4   5  11       11.73        2.51      5.07 o 
  -3   5  11        5.63        5.35      4.58 o 
  -2   5  11        0.88        0.53      4.30 o 
  -1   5  11       28.53       36.37      3.67 o 
   0   5  11       10.12        4.45      3.29 o 
   1   5  11        5.95       17.48      3.61 o 
   2   5  11        0.02        6.47      3.59 o 
  -6   6  11       70.56      101.88      7.00 o 
  -5   6  11       29.09       30.47      3.64 o 
  -4   6  11        0.95        4.10      3.54 o 
  -3   6  11       52.47       74.43      5.91 o 
  -2   6  11       94.37      115.53      7.34 o 
  -1   6  11       30.72       38.08      4.19 o 
   0   6  11       57.14       70.96      4.90 o 
   1   6  11        0.07       -0.27      5.48 o 
  -5   7  11       92.70      111.82      7.28 o 
  -4   7  11       37.56       57.41      5.65 o 
  -3   7  11       36.37       54.12      4.01 o 
  -2   7  11        0.29       -1.83      3.87 o 
  -1   7  11        4.87       -3.45      5.63 o 
   0   7  11        3.00       -5.90      5.90 o 
  -3 -13  12      112.95       97.83      7.22 o 
  -2 -13  12      834.06      758.90     16.03 o 
  -1 -13  12      153.54      130.06      7.61 o 
   0 -13  12      200.20      177.31      9.01 o 
   1 -13  12       34.50       34.35      4.16 o 
   2 -13  12      130.78      127.35      8.34 o 
  -4 -12  12       83.42       77.97      6.48 o 
  -3 -12  12       98.39      105.63      6.89 o 
  -2 -12  12      438.47      402.10     11.64 o 
  -1 -12  12        1.16        2.60      3.81 o 
   0 -12  12       19.31       16.99      4.00 o 
   1 -12  12       15.23       13.04      3.87 o 
   2 -12  12      556.05      527.80     14.27 o 
   3 -12  12        3.68        0.30      5.44 o 
  -5 -11  12      165.91      159.18      8.50 o 
  -4 -11  12       79.59       81.18      6.59 o 
  -3 -11  12       39.88       37.43      4.09 o 
  -2 -11  12       54.69       52.32      4.19 o 
  -1 -11  12       60.31       51.89      4.23 o 
   0 -11  12      177.46      166.37      7.85 o 
   1 -11  12       20.86        3.61      5.10 o 
   2 -11  12      553.85      488.80     13.26 o 
   3 -11  12        2.22        0.91      5.27 o 
  -5 -10  12      114.06      127.15      7.13 o 
  -4 -10  12       57.64       55.29      4.34 o 
  -3 -10  12      397.55      351.01     10.85 o 
  -2 -10  12       83.95       59.07      4.24 o 
  -1 -10  12      916.82      801.44     15.23 o 
   0 -10  12      162.75      143.03      7.33 o 
   1 -10  12       45.61       42.23      3.96 o 
   2 -10  12       21.46       17.59      3.50 o 
   3 -10  12       90.78       86.96      7.31 o 
   4 -10  12      294.73      300.37     11.25 o 
  -6  -9  12      403.14      412.55     12.23 o 
  -5  -9  12       29.95       29.41      3.62 o 
  -4  -9  12       30.59       37.02      3.92 o 
  -3  -9  12      736.38      653.41     13.95 o 
  -2  -9  12        5.09       -3.50      4.64 o 
  -1  -9  12       36.56       37.06      3.56 o 
   0  -9  12        0.85       -1.00      4.15 o 
   1  -9  12     1800.79     1542.01     20.49 o 
   2  -9  12      106.60      106.47      6.54 o 
   3  -9  12        1.75        4.95      2.78 o 
   4  -9  12        0.80        3.97      4.82 o 
  -6  -8  12       16.38       15.30      3.30 o 
  -5  -8  12       73.53       67.72      4.68 o 
  -4  -8  12        7.12        7.46      3.11 o 
  -3  -8  12      497.75      440.63     11.37 o 
  -2  -8  12        1.72       -0.91      4.11 o 
  -1  -8  12      731.14      669.41     13.25 o 
   0  -8  12      704.19      638.59     13.03 o 
   1  -8  12      593.94      600.07     12.89 o 
   2  -8  12      162.35      162.34      7.58 o 
   3  -8  12       47.27       42.95      3.71 o 
   4  -8  12      161.09      171.01      8.62 o 
  -7  -7  12       74.60       84.05      6.69 o 
  -6  -7  12      119.27      106.25      6.70 o 
  -5  -7  12      222.48      213.43      8.79 o 
  -4  -7  12       66.93       58.04      4.01 o 
  -3  -7  12       80.85       70.22      6.01 o 
  -2  -7  12      241.31      218.99      7.88 o 
  -1  -7  12       86.92       92.99      6.00 o 
   0  -7  12      102.96      100.70      6.07 o 
   1  -7  12      220.85      201.17      8.19 o 
   2  -7  12        2.87        5.04      3.61 o 
   3  -7  12       56.67       60.54      5.51 o 
   4  -7  12      276.23      238.87     10.22 o 
   5  -7  12        0.50        1.57      5.41 o 
  -7  -6  12       70.03       63.26      6.10 o 
  -6  -6  12      117.07      105.18      7.50 o 
  -5  -6  12        0.18        0.73      4.64 o 
  -4  -6  12      592.14      504.70     11.72 o 
  -3  -6  12      482.68      442.27     10.97 o 
  -2  -6  12        5.35        1.97      4.40 o 
  -1  -6  12       89.48       82.60      5.79 o 
   0  -6  12      397.69      374.85     10.32 o 
   1  -6  12      596.77      575.79     12.24 o 
   2  -6  12       41.41       35.91      3.54 o 
   3  -6  12      121.93      126.92      7.20 o 
   4  -6  12       76.79       91.69      7.46 o 
   5  -6  12       99.91      109.80      7.97 o 
  -7  -5  12      245.48      239.66      9.51 o 
  -6  -5  12      287.59      285.67     10.16 o 
  -5  -5  12        5.80        6.07      4.55 o 
  -4  -5  12      876.99      849.99     14.77 o 
  -3  -5  12       69.94       68.74      5.75 o 
  -2  -5  12       18.90       18.24      3.05 o 
  -1  -5  12      642.33      634.08     12.28 o 
   0  -5  12      518.15      521.14     11.47 o 
   1  -5  12      126.72      116.83      6.52 o 
   2  -5  12        7.50        8.31      2.92 o 
   3  -5  12      232.10      245.45      9.06 o 
   4  -5  12      137.35      133.13      7.83 o 
   5  -5  12       24.38       26.99      4.31 o 
  -7  -4  12        1.13        0.91      3.82 o 
  -6  -4  12       97.08       91.07      7.03 o 
  -5  -4  12        9.96        9.62      3.11 o 
  -4  -4  12        0.28        0.91      3.45 o 
  -3  -4  12       34.84       38.69      3.31 o 
  -2  -4  12     1168.28     1119.14     16.19 o 
  -1  -4  12      963.65      983.70     15.27 o 
   0  -4  12        3.05        2.18      2.81 o 
   1  -4  12      233.61      214.12      7.88 o 
   2  -4  12      289.87      285.42      9.11 o 
   3  -4  12      455.03      456.29     12.14 o 
   4  -4  12        4.10        7.72      3.68 o 
   5  -4  12      186.68      204.54      9.99 o 
  -7  -3  12        5.34        6.19      4.19 o 
  -6  -3  12       97.31      102.29      6.96 o 
  -5  -3  12       42.78       31.39      3.22 o 
  -4  -3  12      283.70      281.76      9.34 o 
  -3  -3  12       38.82       43.14      3.41 o 
  -2  -3  12       54.27       52.30      4.84 o 
  -1  -3  12      534.45      554.84     11.64 o 
   0  -3  12      645.84      645.79     12.78 o 
   1  -3  12        0.16        2.99      3.63 o 
   2  -3  12       85.18       89.93      6.54 o 
   3  -3  12      324.84      346.30     10.35 o 
   4  -3  12       11.26       11.74      3.83 o 
  -7  -2  12      496.11      475.90     12.67 o 
  -6  -2  12       84.94       81.34      6.58 o 
  -5  -2  12      319.12      297.44      9.77 o 
  -4  -2  12        1.27       -1.88      4.23 o 
  -3  -2  12      585.05      613.93     12.42 o 
  -2  -2  12      303.67      302.95      8.86 o 
  -1  -2  12     1012.38     1087.98     16.06 o 
   0  -2  12      540.78      614.09     12.43 o 
   1  -2  12       52.32       59.91      3.68 o 
   2  -2  12      161.09      199.70      8.11 o 
   3  -2  12        4.99       12.73      3.20 o 
   4  -2  12       52.28       47.20      4.61 o 
  -7  -1  12        2.40        4.72      4.03 o 
  -6  -1  12      119.86      120.60      7.62 o 
  -5  -1  12       90.69       94.09      6.58 o 
  -4  -1  12       32.60       37.86      3.43 o 
  -3  -1  12       15.38       15.31      3.15 o 
  -2  -1  12      634.12      713.46     13.17 o 
  -1  -1  12      199.27      209.74      7.93 o 
   0  -1  12      118.22      128.87      6.69 o 
   1  -1  12       68.56       81.95      5.40 o 
   2  -1  12      367.77      410.60     11.24 o 
   3  -1  12        4.49        7.70      2.81 o 
   4  -1  12      213.97      205.06      9.66 o 
  -7   0  12       47.43       65.25      5.56 o 
  -6   0  12       15.61       12.99      3.65 o 
  -5   0  12      269.06      261.34      9.54 o 
  -4   0  12      104.25      118.06      6.76 o 
  -3   0  12      494.71      582.70     12.51 o 
  -2   0  12      156.76      190.49      7.83 o 
  -1   0  12      309.97      349.57      9.88 o 
   0   0  12       93.81      100.26      6.45 o 
   1   0  12      163.56      194.86      8.12 o 
   2   0  12      283.46      330.93     10.74 o 
   3   0  12        8.87       12.01      3.62 o 
   4   0  12       53.55       44.52      4.73 o 
  -7   1  12       28.25       27.27      3.25 o 
  -6   1  12        0.08        6.48      3.35 o 
  -5   1  12        2.89        6.35      3.29 o 
  -4   1  12       31.67       30.47      3.62 o 
  -3   1  12       64.40       75.87      6.20 o 
  -2   1  12       40.52       35.16      3.61 o 
  -1   1  12        5.24        0.02      4.11 o 
   0   1  12      187.09      215.62      8.42 o 
   1   1  12        6.48       13.07      2.85 o 
   2   1  12       84.15      119.13      7.13 o 
   3   1  12       11.86        3.32      5.68 o 
  -7   2  12        0.06       -1.24      3.87 o 
  -6   2  12        1.94        0.87      3.74 o 
  -5   2  12      140.47      155.77      8.19 o 
  -4   2  12       12.30       10.07      3.24 o 
  -3   2  12      224.06      255.75      9.36 o 
  -2   2  12       16.41       16.42      3.30 o 
  -1   2  12      725.31      785.09     14.93 o 
   0   2  12      315.77      327.07     10.12 o 
   1   2  12      161.34      168.32      8.27 o 
   2   2  12      271.08      360.88     11.88 o 
   3   2  12       30.59       30.18      4.07 o 
  -6   3  12        0.49       -4.09      4.09 o 
  -5   3  12      163.63      162.35      8.30 o 
  -4   3  12        0.51       -5.21      5.35 o 
  -3   3  12      302.01      362.47     11.26 o 
  -2   3  12       65.08       93.04      6.38 o 
  -1   3  12       12.68       20.23      3.49 o 
   0   3  12        2.60       -3.59      4.71 o 
   1   3  12      319.68      391.58     12.39 o 
   2   3  12       39.09       34.67      4.56 o 
  -6   4  12      243.57      259.52     10.26 o 
  -5   4  12      148.92      166.32      8.34 o 
  -4   4  12        8.80       14.23      2.94 o 
  -3   4  12        2.55       -4.60      4.60 o 
  -2   4  12        0.60       -0.25      4.58 o 
  -1   4  12       53.62       85.83      6.24 o 
   0   4  12        0.00        5.79      4.85 o 
   1   4  12      198.20      338.16     11.54 o 
   2   4  12       73.88       90.05      7.61 o 
  -5   5  12       71.29       66.50      6.14 o 
  -4   5  12        6.71        3.93      4.17 o 
  -3   5  12      198.14      260.11      9.76 o 
  -2   5  12        0.01        0.30      4.13 o 
  -1   5  12      199.08      231.20     10.26 o 
   0   5  12        8.53       17.11      3.80 o 
   1   5  12      328.80      477.22     13.83 o 
  -4   6  12       64.56      101.51      6.89 o 
  -3   6  12       64.09      104.68      7.21 o 
  -2   6  12       61.92       95.70      6.61 o 
  -1   6  12       56.03       78.20      5.39 o 
  -1 -13  13      146.08      113.95      7.99 o 
   0 -13  13       11.60       17.67      3.93 o 
  -3 -12  13       15.52       17.41      3.11 o 
  -2 -12  13      170.71      160.33      8.39 o 
  -1 -12  13        1.25       -3.65      4.01 o 
   0 -12  13       45.95       41.36      4.46 o 
   1 -12  13        1.50        4.10      5.18 o 
   2 -12  13      421.56      341.12     12.34 o 
  -4 -11  13        6.46        8.96      2.99 o 
  -3 -11  13      177.33      159.00      8.33 o 
  -2 -11  13        9.63        7.59      3.11 o 
  -1 -11  13       41.50       37.83      3.58 o 
   0 -11  13       30.24       25.13      4.07 o 
   1 -11  13       64.47       39.22      4.59 o 
   2 -11  13        1.24        3.06      4.89 o 
  -5 -10  13       20.94       17.15      3.26 o 
  -4 -10  13      111.24      104.24      6.88 o 
  -3 -10  13        0.08       -0.54      3.87 o 
  -2 -10  13      458.03      372.26     11.76 o 
  -1 -10  13       67.22       63.90      5.83 o 
   0 -10  13      102.21      100.25      6.45 o 
   1 -10  13      124.41      103.50      7.31 o 
   2 -10  13      515.15      447.68     12.96 o 
   3 -10  13       38.43       32.66      4.34 o 
  -5  -9  13        6.81        3.05      4.20 o 
  -4  -9  13        2.23        0.31      3.73 o 
  -3  -9  13       65.43       62.79      6.16 o 
  -2  -9  13        6.62        2.40      4.95 o 
  -1  -9  13      120.90      106.42      6.96 o 
   0  -9  13        0.01        3.47      3.12 o 
   1  -9  13      237.03      216.98      9.08 o 
   2  -9  13       76.74       67.90      4.86 o 
   3  -9  13       12.41       11.77      3.94 o 
  -6  -8  13      138.67      115.30      7.34 o 
  -5  -8  13       89.66       76.02      6.44 o 
  -4  -8  13      164.71      159.91      8.57 o 
  -3  -8  13       28.90       27.72      3.66 o 
  -2  -8  13      117.48       93.63      6.83 o 
  -1  -8  13       11.65       13.38      3.10 o 
   0  -8  13       75.30       69.15      6.38 o 
   1  -8  13      312.53      290.26     10.15 o 
   2  -8  13       79.96       66.65      4.46 o 
   3  -8  13       34.22       42.57      4.41 o 
   4  -8  13       39.31       35.66      4.51 o 
  -6  -7  13      242.19      225.89      9.41 o 
  -5  -7  13      100.23       92.16      6.79 o 
  -4  -7  13      276.14      253.87      9.64 o 
  -3  -7  13      110.24       90.21      6.35 o 
  -2  -7  13      140.28      126.22      7.12 o 
  -1  -7  13       57.16       50.45      3.89 o 
   0  -7  13        9.84       11.71      3.16 o 
   1  -7  13       40.43       38.36      3.75 o 
   2  -7  13      131.64      136.17      7.60 o 
   3  -7  13      193.74      204.92      9.84 o 
   4  -7  13       37.82       39.66      4.34 o 
  -6  -6  13        0.80        3.92      4.28 o 
  -5  -6  13       43.46       43.30      4.18 o 
  -4  -6  13      171.05      149.84      7.79 o 
  -3  -6  13       29.45       25.97      3.39 o 
  -2  -6  13        0.35       -1.72      4.20 o 
  -1  -6  13       52.71       51.15      3.80 o 
   0  -6  13      183.10      184.12      8.22 o 
   1  -6  13        0.06       -0.28      4.07 o 
   2  -6  13       28.26       24.27      3.60 o 
   3  -6  13      162.32      168.22      9.26 o 
   4  -6  13      101.74      106.92      8.07 o 
  -7  -5  13       42.60       35.96      3.60 o 
  -6  -5  13      235.43      222.40      9.42 o 
  -5  -5  13      226.06      220.36      9.10 o 
  -4  -5  13      239.63      228.00      9.07 o 
  -3  -5  13      561.07      531.00     12.46 o 
  -2  -5  13     1754.23     1701.32     20.95 o 
  -1  -5  13        1.86        6.01      4.24 o 
   0  -5  13     1086.88     1108.71     17.15 o 
   1  -5  13       30.26       29.67      3.50 o 
   2  -5  13      127.40      135.08      7.64 o 
   3  -5  13       89.15      109.02      7.59 o 
   4  -5  13       16.69       19.12      4.15 o 
  -7  -4  13      174.26      157.06      8.55 o 
  -6  -4  13       15.81       16.27      3.11 o 
  -5  -4  13      223.34      213.16      8.96 o 
  -4  -4  13        7.76        5.34      4.84 o 
  -3  -4  13      144.51      158.12      7.64 o 
  -2  -4  13      185.17      173.63      7.82 o 
  -1  -4  13      467.09      454.61     11.28 o 
   0  -4  13      165.05      166.49      7.68 o 
   1  -4  13        0.86        0.76      4.12 o 
   2  -4  13       54.56       42.79      3.93 o 
   3  -4  13        7.67        6.71      3.61 o 
   4  -4  13        3.40        4.45      5.18 o 
  -7  -3  13      368.19      353.35     11.71 o 
  -6  -3  13       16.64       13.61      3.06 o 
  -5  -3  13      506.89      473.13     12.56 o 
  -4  -3  13      106.66      100.82      6.93 o 
  -3  -3  13       69.60       67.07      6.35 o 
  -2  -3  13     1097.03     1161.60     17.39 o 
  -1  -3  13      116.94      115.91      6.89 o 
   0  -3  13        2.72       -0.76      4.45 o 
   1  -3  13       19.05       14.91      3.61 o 
   2  -3  13      244.76      258.23      9.55 o 
   3  -3  13       37.26       47.51      4.38 o 
   4  -3  13       22.93       15.88      4.37 o 
  -7  -2  13       73.46       80.91      6.85 o 
  -6  -2  13      325.14      341.61     10.81 o 
  -5  -2  13      263.44      253.75      9.90 o 
  -4  -2  13       14.76       19.55      3.60 o 
  -3  -2  13       43.14       46.91      3.81 o 
  -2  -2  13       37.02       45.07      3.77 o 
  -1  -2  13       28.04       37.60      3.47 o 
   0  -2  13        1.98        5.27      4.09 o 
   1  -2  13      119.99      151.87      7.60 o 
   2  -2  13       13.62       18.81      3.52 o 
   3  -2  13       31.02       34.59      4.31 o 
  -7  -1  13      136.30      121.78      7.69 o 
  -6  -1  13        7.83        4.97      4.42 o 
  -5  -1  13        1.89        1.11      4.68 o 
  -4  -1  13        6.78        9.71      3.17 o 
  -3  -1  13      114.19      117.77      7.28 o 
  -2  -1  13        2.11        6.89      2.97 o 
  -1  -1  13      316.54      374.75     10.75 o 
   0  -1  13       45.75       44.68      3.74 o 
   1  -1  13        0.49       -1.90      4.45 o 
   2  -1  13       14.56       16.33      3.80 o 
   3  -1  13        4.22        4.90      5.21 o 
  -7   0  13       32.73       34.70      3.86 o 
  -6   0  13       84.93       93.67      6.71 o 
  -5   0  13      193.09      179.54      8.47 o 
  -4   0  13        2.76        6.66      4.97 o 
  -3   0  13      361.79      432.26     11.72 o 
  -2   0  13       36.40       35.53      3.82 o 
  -1   0  13      500.13      635.27     13.74 o 
   0   0  13       74.57       93.35      6.59 o 
   1   0  13       41.74       54.60      4.01 o 
   2   0  13      205.51      263.52     10.36 o 
   3   0  13        3.04        0.96      5.84 o 
  -6   1  13      328.81      379.47     12.13 o 
  -5   1  13       56.60       67.54      5.89 o 
  -4   1  13      350.50      395.67     11.53 o 
  -3   1  13      146.78      159.15      8.16 o 
  -2   1  13       57.78       62.59      5.87 o 
  -1   1  13       93.73      114.42      6.68 o 
   0   1  13        0.18        9.21      3.03 o 
   1   1  13       86.56      104.47      7.44 o 
   2   1  13       88.84      132.10      8.48 o 
  -6   2  13        1.67        1.90      4.00 o 
  -5   2  13       93.71      106.61      6.97 o 
  -4   2  13       20.73       26.43      3.89 o 
  -3   2  13        2.87       -3.89      4.84 o 
  -2   2  13       46.08       57.72      4.54 o 
  -1   2  13       17.21       19.23      3.64 o 
   0   2  13       12.85       11.07      3.77 o 
   1   2  13       15.93       13.69      4.19 o 
   2   2  13       54.29       74.42      5.22 o 
  -5   3  13      165.56      187.38      8.40 o 
  -4   3  13      696.35      811.51     16.50 o 
  -3   3  13       27.44       28.15      3.56 o 
  -2   3  13      767.05     1118.12     18.65 o 
  -1   3  13       51.56       74.87      7.08 o 
   0   3  13       52.11       76.22      6.76 o 
   1   3  13       93.28      120.03      8.15 o 
  -5   4  13       16.40       21.73      3.57 o 
  -4   4  13       17.30       28.50      3.68 o 
  -3   4  13      109.26      147.65      7.90 o 
  -2   4  13       25.39       32.69      3.68 o 
  -1   4  13       59.11       71.63      4.96 o 
   0   4  13       21.71       25.54      4.81 o 
  -3   5  13        9.98        0.61      5.13 o 
  -2   5  13       31.12       43.99      3.83 o 
  -1 -12  14       50.57       57.07      4.07 o 
  -3 -11  14      118.22      105.59      6.73 o 
  -2 -11  14       77.77       67.60      6.10 o 
  -1 -11  14       78.84       73.80      6.23 o 
   0 -11  14        4.72        4.40      4.96 o 
   1 -11  14      202.61      170.01      9.53 o 
  -4 -10  14        7.68       -2.55      4.65 o 
  -3 -10  14        5.34        5.20      2.64 o 
  -2 -10  14      189.74      181.50      8.44 o 
  -1 -10  14      160.02      136.61      7.95 o 
   0 -10  14       67.38       62.94      4.82 o 
   1 -10  14        6.65        5.21      5.27 o 
   2 -10  14       71.46       70.72      5.33 o 
  -5  -9  14       12.73       14.99      3.00 o 
  -4  -9  14        3.96        3.96      4.32 o 
  -3  -9  14        8.17        8.82      2.83 o 
  -2  -9  14        1.79       -1.42      3.74 o 
  -1  -9  14        7.81        7.31      2.92 o 
   0  -9  14      121.89       99.92      7.59 o 
   1  -9  14        0.05       -0.55      5.19 o 
   2  -9  14       24.96       25.16      4.06 o 
  -5  -8  14       70.04       61.79      4.25 o 
  -4  -8  14        0.21       -2.70      3.95 o 
  -3  -8  14        2.62        1.95      4.64 o 
  -2  -8  14        8.39       11.70      3.26 o 
  -1  -8  14       92.85       96.86      6.80 o 
   0  -8  14      193.13      177.40      8.69 o 
   1  -8  14        0.24        7.27      5.00 o 
   2  -8  14       41.51       38.92      4.32 o 
  -5  -7  14       50.75       46.59      3.82 o 
  -4  -7  14        6.70        9.25      2.77 o 
  -3  -7  14        5.75        0.55      4.87 o 
  -2  -7  14       93.34       96.42      6.70 o 
  -1  -7  14       11.32        5.13      4.89 o 
   0  -7  14       57.47       59.99      4.38 o 
   1  -7  14        6.41       10.03      3.34 o 
   2  -7  14        5.80        4.53      5.28 o 
   3  -7  14      206.72      215.85     10.00 o 
  -6  -6  14        0.27        0.31      4.29 o 
  -5  -6  14        0.19       -3.25      4.14 o 
  -4  -6  14      109.46       90.46      7.01 o 
  -3  -6  14        0.36       -0.58      3.28 o 
  -2  -6  14        3.15        7.34      3.27 o 
  -1  -6  14       85.26       66.17      6.52 o 
   0  -6  14        5.37        2.41      4.54 o 
   1  -6  14       14.12       11.99      3.32 o 
   2  -6  14      286.24      300.39     11.07 o 
   3  -6  14        0.00        2.23      5.57 o 
  -6  -5  14       22.74       16.99      3.17 o 
  -5  -5  14       15.62       16.75      3.30 o 
  -4  -5  14      354.35      328.46     10.79 o 
  -3  -5  14        0.00       -0.30      4.97 o 
  -2  -5  14      164.42      162.49      8.05 o 
  -1  -5  14       79.04       82.84      6.05 o 
   0  -5  14      396.87      382.44     11.27 o 
   1  -5  14        0.23        2.94      2.95 o 
   2  -5  14       65.18       64.72      5.00 o 
   3  -5  14        1.77       -1.27      6.00 o 
  -6  -4  14       41.36       47.57      3.96 o 
  -5  -4  14       16.65       15.34      3.41 o 
  -4  -4  14        4.59        1.94      5.00 o 
  -3  -4  14      286.49      288.83     10.37 o 
  -2  -4  14       45.35       46.94      3.99 o 
  -1  -4  14      338.06      340.48     10.75 o 
   0  -4  14        0.60        0.25      4.55 o 
   1  -4  14       97.79      115.65      7.00 o 
   2  -4  14        1.62       10.48      3.28 o 
   3  -4  14        2.17       -3.22      5.28 o 
  -6  -3  14       21.95       18.56      3.71 o 
  -5  -3  14       22.67       19.28      3.38 o 
  -4  -3  14        3.71        0.55      4.88 o 
  -3  -3  14       10.45       11.54      3.49 o 
  -2  -3  14        1.95        5.83      4.48 o 
  -1  -3  14        5.11        1.34      4.28 o 
   0  -3  14       51.87       66.98      5.63 o 
   1  -3  14      175.46      187.56      9.18 o 
   2  -3  14       90.88      103.32      7.96 o 
  -6  -2  14      212.47      213.05      9.28 o 
  -5  -2  14       29.81       27.06      3.38 o 
  -4  -2  14       11.80        5.87      5.07 o 
  -3  -2  14      150.19      155.59      7.85 o 
  -2  -2  14       64.57       72.82      6.22 o 
  -1  -2  14       12.05       17.85      3.55 o 
   0  -2  14        6.62       13.34      3.27 o 
   1  -2  14       62.83       72.26      6.80 o 
   2  -2  14       92.21      116.23      8.15 o 
  -6  -1  14       14.68       18.20      3.15 o 
  -5  -1  14       55.99       74.32      6.18 o 
  -4  -1  14        5.72        3.74      4.31 o 
  -3  -1  14        6.51        5.54      5.05 o 
  -2  -1  14       37.28       48.34      4.18 o 
  -1  -1  14       31.07       29.93      3.76 o 
   0  -1  14       64.64       90.47      6.94 o 
   1  -1  14       10.33        9.46      4.09 o 
   2  -1  14        0.92        4.26      3.50 o 
  -6   0  14      127.83      152.93      8.61 o 
  -5   0  14        2.07       -3.05      4.11 o 
  -4   0  14      377.33      403.89     11.94 o 
  -3   0  14      165.25      179.53      9.01 o 
  -2   0  14       19.47       24.97      3.68 o 
  -1   0  14      329.78      409.14     12.12 o 
   0   0  14        1.70        6.73      4.70 o 
   1   0  14       16.97       34.16      3.96 o 
  -5   1  14        0.33        2.52      4.29 o 
  -4   1  14        0.07        2.42      3.63 o 
  -3   1  14      456.63      519.96     13.27 o 
  -2   1  14        0.60        3.22      3.49 o 
  -1   1  14       50.32       56.14      4.95 o 
   0   1  14        1.97        2.13      5.22 o 
   1   1  14        6.28        4.13      5.46 o 
  -5   2  14        2.31       -3.52      4.27 o 
  -4   2  14        8.99        9.84      3.01 o 
  -3   2  14       71.20       76.32      6.68 o 
  -2   2  14        4.08        3.65      4.01 o 
  -1   2  14       69.87       92.34      7.88 o 
   0   2  14       42.59       52.13      5.19 o 
  -3   3  14        2.40        1.58      4.12 o 
  -2   3  14      160.37      220.23      9.77 o 
  -1   3  14        0.28       -4.56      5.84 o 
  -2 -10  15       49.27       48.55      4.09 o 
  -1 -10  15       43.75       28.08      3.67 o 
   0 -10  15      412.48      359.09     12.59 o 
  -3  -9  15      340.14      304.63     11.00 o 
  -2  -9  15      272.29      240.55     10.18 o 
  -1  -9  15        2.35        4.31      3.90 o 
   0  -9  15        0.07       -6.06      6.06 o 
   1  -9  15       20.09       28.07      4.42 o 
  -4  -8  15        6.31        0.00      4.13 o 
  -3  -8  15        9.71       12.29      3.12 o 
  -2  -8  15       88.94      105.84      7.11 o 
  -1  -8  15       47.60       35.20      3.98 o 
   0  -8  15      144.65      135.28      8.94 o 
   1  -8  15       11.11       15.36      4.11 o 
  -4  -7  15        1.16        2.21      3.90 o 
  -3  -7  15       37.13       37.06      3.48 o 
  -2  -7  15        9.99        5.02      4.34 o 
  -1  -7  15      268.90      257.28      9.79 o 
   0  -7  15       96.08       85.43      7.69 o 
   1  -7  15      611.67      648.12     15.63 o 
  -5  -6  15      466.63      447.95     13.05 o 
  -4  -6  15      104.99       99.23      6.79 o 
  -3  -6  15       96.76       84.82      6.77 o 
  -2  -6  15       56.91       47.93      3.85 o 
  -1  -6  15      123.38      117.17      7.75 o 
   0  -6  15      179.23      172.75      9.54 o 
   1  -6  15       61.50       61.41      5.11 o 
  -5  -5  15       38.39       41.43      3.90 o 
  -4  -5  15      648.73      607.09     14.38 o 
  -3  -5  15     1276.17     1296.28     20.49 o 
  -2  -5  15        6.56        0.29      4.45 o 
  -1  -5  15        7.63        6.41      2.77 o 
   0  -5  15       72.06       76.19      7.06 o 
   1  -5  15      154.86      160.74      9.14 o 
  -5  -4  15       54.98       60.38      5.84 o 
  -4  -4  15       51.97       64.44      6.08 o 
  -3  -4  15      108.29       99.03      6.76 o 
  -2  -4  15      403.57      408.03     11.81 o 
  -1  -4  15      333.62      328.61     10.82 o 
   0  -4  15       10.61        0.66      5.78 o 
   1  -4  15        0.18       -5.40      5.40 o 
  -5  -3  15      150.52      160.01      8.26 o 
  -4  -3  15      275.81      289.14     10.35 o 
  -3  -3  15       55.60       59.55      4.13 o 
  -2  -3  15      211.87      248.14      9.41 o 
  -1  -3  15      319.22      373.49     11.60 o 
   0  -3  15      194.28      232.04      9.76 o 
   1  -3  15      515.54      641.55     15.62 o 
  -5  -2  15        1.46       -0.01      3.92 o 
  -4  -2  15      353.95      433.72     12.53 o 
  -3  -2  15      118.07      117.97      7.39 o 
  -2  -2  15        1.60        4.43      3.95 o 
  -1  -2  15       45.89       50.95      4.59 o 
   0  -2  15       49.26       52.22      4.65 o 
   1  -2  15       11.30       11.67      3.91 o 
  -4  -1  15       81.99      107.44      7.35 o 
  -3  -1  15        1.08       -3.05      3.98 o 
  -2  -1  15       52.64       61.55      5.98 o 
  -1  -1  15       28.59       34.59      4.60 o 
   0  -1  15        2.03       -3.44      5.51 o 
  -4   0  15        9.71        2.54      4.38 o 
  -3   0  15        1.77        8.15      2.89 o 
  -2   0  15      179.07      229.65      9.65 o 
  -1   0  15       21.92       25.69      4.55 o 
  -3   1  15       24.50       36.14      3.55 o 
  -2   1  15      327.97      405.51     12.57 o 
  -2  -7  16       75.63       73.82      6.23 o 
  -1  -7  16       24.00       28.32      3.74 o 
  -3  -6  16      114.55      102.00      7.14 o 
  -2  -6  16      626.53      624.05     15.07 o 
  -1  -6  16       36.58       33.16      4.01 o 
  -3  -5  16        0.01        5.45      3.76 o 
  -2  -5  16       61.33       71.87      6.21 o 
  -1  -5  16      118.78      123.78      7.58 o 
  -3  -4  16       33.83       41.76      3.68 o 
  -2  -4  16        2.66       -1.61      4.56 o 
  -1  -4  16       48.44       50.58      4.12 o 
  -2  -3  16       29.38       32.29      3.73 o 
                                                 
